# Supplementary material for: Investigation of Plant Species with Identified Seed Oil Fatty Acids in Chinese Literature and Analysis of Five Unsurveyed Chinese Endemic Species
Source: Front Plant Sci. 2017 Feb 22;8:224. doi: 10.3389/fpls.2017.00224 (PMC5320941; doi:10.3389/fpls.2017.00224)
Supplement: Supplementary file 1 [file Table1.XLSX]

## Sheet: S1
Table S1. Plant species with identified fatty acid profiles in Chinese literature
Notes： Names of plant species in bold font are included in 2016 versions of SOFA (http://sofa.mri.bund.de) and PhyloFAdb (https://phylofadb.bch.msu.edu/) databases. The status "Accepted" indicates that the Latin name is recommended by The Plant List (http://www.theplantlist.org/) to refer to the species (or to a subspecies, variety or forma). "Unresolved" indicates that there is not enough eviden…
No.	Plant Species	Family	Note
1	Hydnocarpus hainanensis (Merr.) Sleumer	Achariaceae	Accepted
2	Hydnocarpus kurzii (King) Warb.	Achariaceae	Accepted
3	Hydnocarpus merrillianus H.L.Li	Achariaceae	Unresolved
4	Actinidia arguta (Siebold & Zucc.) Planch. ex Miq.	Actinidiaceae	Accepted
5	Actinidia arguta var. purpurea (Rehder) C.F.Liang ex Q.Q.Chang	Actinidiaceae	Accepted
6	Actinidia chinensis Planch.	Actinidiaceae	Accepted
7	Actinidia rubricaulis Dunn	Actinidiaceae	Accepted
8	Sambucus coreana Kom. & Aliss.	Adoxaceae	Unresolved
9	Sambucus williamsii Hance	Adoxaceae	Accepted
10	Viburnum betulifolium Batalin	Adoxaceae	Accepted
11	Viburnum burejaeticum Regel & Herd.	Adoxaceae	Accepted
12	Viburnum cylindricum Buch.-Ham. ex D. Don	Adoxaceae	Accepted
13	Viburnum dilatatum Thunb.	Adoxaceae	Accepted
14	Viburnum foetidum var. ceanothoides (C.H. Wright) Hand.-Mazz.	Adoxaceae	Accepted
15	Viburnum foetidum var. rectangulatum Rehder	Adoxaceae	Accepted
16	Viburnum lutescens Blume	Adoxaceae	Accepted
17	Viburnum macrocephalum Fortune	Adoxaceae	Accepted
18	Viburnum opulus subsp. calvescens (Rehder) Sugim.	Adoxaceae	Accepted
19	Viburnum plicatum var. tomentosum Miq.	Adoxaceae	Accepted
20	Viburnum propinquum Hemsl.	Adoxaceae	Accepted
21	Viburnum propinquum Hemsl. var. mairei W. W. Smith	Adoxaceae	From Flora of China
22	Viburnum rhytidophyllum Hemsl.	Adoxaceae	Accepted
23	Viburnum sargentii Koehne	Adoxaceae	Accepted
24	Viburnum schensianum Maxim.	Adoxaceae	Accepted
25	Viburnum setigerum Hance	Adoxaceae	Accepted
26	Bretschneidera sinensis Hemsl.	Akaniaceae	Accepted
27	Achyranthes bidentata Blume	Amaranthaceae	Accepted
28	Agriophyllum squarrosum (L.) Moq.	Amaranthaceae	Accepted
29	Amaranthus cruentus L.	Amaranthaceae	Accepted
30	Amaranthus hypochondriacus L.	Amaranthaceae	Accepted
31	Amaranthus retroflexus L.	Amaranthaceae	Accepted
32	Bassia scoparia (L.) A.J.Scott	Amaranthaceae	Accepted
33	Beta vulgaris L.	Amaranthaceae	Accepted
34	Celosia argentea L.	Amaranthaceae	Accepted
35	Chenopodium album L.	Amaranthaceae	Accepted
36	Chenopodium glaucum L.	Amaranthaceae	Accepted
37	Dysphania aristata (L.) Mosyakin & Clemants	Amaranthaceae	Accepted
38	Salicornia europaea L.	Amaranthaceae	Accepted
39	Salsola kali subsp. ruthenica (Iljin) Soó	Amaranthaceae	Accepted
40	Spinacia oleracea L.	Amaranthaceae	Accepted
41	Suaeda corniculata (C.A.Mey.) Bunge	Amaranthaceae	Accepted
42	Suaeda glauca (Bunge) Bunge	Amaranthaceae	Accepted
43	Suaeda heteroptera Pall.	Amaranthaceae	Accepted
44	Suaeda liaotungensis Kitag.	Amaranthaceae	Unresolved
45	Suaeda maritima subsp. salsa (L.) Soó	Amaranthaceae	Accepted
46	Suaeda physophora Pall.	Amaranthaceae	Accepted
47	Allium × proliferum (Moench) Schrad. ex Willd.	Amaryllidaceae	Unresolved
48	Allium cepa L.	Amaryllidaceae	Accepted
49	Allium fistulosum L.	Amaryllidaceae	Accepted
50	Allium mongolicum Regel	Amaryllidaceae	Accepted
51	Allium tuberosum Rottler ex Spreng.	Amaryllidaceae	Accepted
52	Anacardium occidentale L.	Anacardiaceae	Accepted
53	Choerospondias axillaris (Roxb.) B.L.Burtt & A.W.Hill	Anacardiaceae	Accepted
54	Cotinus coggygria Scop.	Anacardiaceae	Accepted
55	Dracontomelon duperreanum Pierre	Anacardiaceae	Accepted
56	Dracontomelon macrocarpum H.L.Li	Anacardiaceae	Accepted
57	Mangifera indica L.	Anacardiaceae	Accepted
58	Pistacia chinensis Bunge	Anacardiaceae	Accepted
59	Pistacia vera L.	Anacardiaceae	Accepted
60	Pistacia weinmanniifolia J. Poiss. ex Franch.	Anacardiaceae	Accepted
61	Rhus chinensis Mill.	Anacardiaceae	Accepted
62	Rhus hypoleuca Champ. ex Benth.	Anacardiaceae	Accepted
63	Rhus punjabensis var. sinica (Diels) Rehder & E.H. Wilson	Anacardiaceae	Accepted
64	Rhus typhina L.	Anacardiaceae	Accepted
65	Spondias lakonensis Pierre	Anacardiaceae	Accepted
66	Toxicodendron acuminatum (DC.) C.Y. Wu & T.L. Ming	Anacardiaceae	Accepted
67	Toxicodendron delavayi (Franch.) F.A. Barkley	Anacardiaceae	Accepted
68	Toxicodendron delavayi var. quinquejugum (Rehder & E.H. Wilson) C.Y. Wu & T.L. Ming	Anacardiaceae	Accepted
69	Toxicodendron grandiflorum C.Y. Wu & T.L. Ming	Anacardiaceae	Accepted
70	Toxicodendron succedaneum (L.) Kuntze	Anacardiaceae	Accepted
71	Toxicodendron succedaneum var. yuyuenensis Chun	Anacardiaceae	From journals
72	Toxicodendron sylvestre (Siebold & Zucc.) Kuntze	Anacardiaceae	Accepted
73	Toxicodendron vernicifluum (Stokes) F.A. Barkley	Anacardiaceae	Accepted
74	Annona glabra L.	Annonaceae	Accepted
75	Annona muricata L.	Annonaceae	Accepted
76	Annona squamosa L.	Annonaceae	Accepted
77	Disepalum plagioneurum (Diels) D.M.Johnson	Annonaceae	Accepted
78	Fissistigma glaucescens (Hance) Merr.	Annonaceae	Accepted
79	Fissistigma oldhamii (Hemsl.) Merr.	Annonaceae	Accepted
80	Fissistigma retusum (H.Lév.) Rehder	Annonaceae	Accepted
81	Fissistigma uonicum (Dunn) Merr.	Annonaceae	Accepted
82	Goniothalamus howii Merr. & Chun	Annonaceae	Accepted
83	Uvaria boniana Finet & Gagnep.	Annonaceae	Accepted
84	Aegopodium alpestre Ledeb.	Apiaceae	Accepted
85	Anethum graveolens L.	Apiaceae	Accepted
86	Angelica dahurica (Hoffm.) Benth. & Hook.f. ex Franch. & Sav.	Apiaceae	Accepted
87	Apium graveolens L.	Apiaceae	Accepted
88	Bupleurum falcatum L.	Apiaceae	Accepted
89	Carum carvi L.	Apiaceae	Accepted
90	Cnidium monnieri (L.) Cusson	Apiaceae	Accepted
91	Coriandrum sativum L.	Apiaceae	Accepted
92	Cryptotaenia japonica Hassk.	Apiaceae	Accepted
93	Cuminum cyminum L.	Apiaceae	Accepted
94	Daucus carota L.	Apiaceae	Accepted
95	Daucus carota subsp. sativus (Hoffm.) Arcang.	Apiaceae	Accepted
96	Ferula sinkiangensis K.M.Shen	Apiaceae	Accepted
97	Foeniculum vulgare Mill.	Apiaceae	Accepted
98	Heracleum millefolium Diels	Apiaceae	Accepted
99	Saposhnikovia divaricata (Turcz.) Schischk.	Apiaceae	Accepted
100	Seseli condensatum (L.) Rchb.f.	Apiaceae	Accepted
101	Trachyspermum scaberulum (Franch.) H. Wolff ex Hand.-Mazz.	Apiaceae	Accepted
102	Apocynum venetum L.	Apocynaceae	Accepted
103	Cascabela thevetia (L.) Lippold	Apocynaceae	Accepted
104	Catharanthus roseus (L.) G.Don	Apocynaceae	Accepted
105	Cerbera manghas L	Apocynaceae	Accepted
106	Cynanchum komarovii Iljinski	Apocynaceae	Unresolved
107	Melodinus cochinchinensis (Lour.) Merr.	Apocynaceae	Accepted
108	Melodinus fusiformis Champ. ex Benth.	Apocynaceae	Accepted
109	Plumeria rubra L.	Apocynaceae	Accepted
110	Telosma cordata (Burm. f.) Merr.	Apocynaceae	Accepted
111	Wrightia laevis Hook.f.	Apocynaceae	Accepted
112	Ilex aculeolata Nakai	Aquifoliaceae	Accepted
113	Ilex chinensis Sims	Aquifoliaceae	Accepted
114	Ilex cornuta Lindl. & Paxton	Aquifoliaceae	Accepted
115	Ilex macrocarpa Oliv.	Aquifoliaceae	Accepted
116	Ilex micrococca Maxim.	Aquifoliaceae	Accepted
117	Ilex pedunculosa Miq.	Aquifoliaceae	Accepted
118	Ilex rotunda Thunb.	Aquifoliaceae	Accepted
119	Ilex triflora Blume	Aquifoliaceae	Accepted
120	Sauromatum giganteum (Engl.) Cusimano & Hett.	Araceae	Accepted
121	Aralia chinensis L.	Araliaceae	Accepted
122	Aralia elata (Miq.) Seem.	Araliaceae	Accepted
123	Dendropanax confertus H.L.Li	Araliaceae	Accepted
124	Eleutherococcus nodiflorus (Dunn) S.Y.Hu	Araliaceae	Accepted
125	Eleutherococcus senticosus (Rupr. & Maxim.) Maxim.	Araliaceae	Accepted
126	Eleutherococcus sessiliflorus (Rupr. & Maxim.) S.Y.Hu	Araliaceae	Accepted
127	Eleutherococcus trifoliatus (L.) S.Y.Hu	Araliaceae	Accepted
128	Fatsia japonica (Thunb.) Decne. & Planch.	Araliaceae	Accepted
129	Gamblea ciliata var. evodiifolia (Franch.) C.B.Shang, Lowry & Frodin	Araliaceae	Accepted
130	Kalopanax septemlobus (Thunb.) Koidz.	Araliaceae	Accepted
131	Panax ginseng C.A.Mey.	Araliaceae	Accepted
132	Panax quinquefolius L.	Araliaceae	Accepted
133	Areca catechu L.	Arecaceae	Accepted
134	Cocos nucifera L.	Arecaceae	Accepted
135	Elaeis guineensis Jacq.	Arecaceae	Accepted
136	Livistona chinensis (Jacq.) R.Br. ex Mart.	Arecaceae	Accepted
137	Syagrus romanzoffiana (Cham.) Glassman	Arecaceae	Accepted
138	Trachycarpus fortunei (Hook.) H.Wendl.	Arecaceae	Accepted
139	Anemarrhena asphodeloides Bunge	Asparagaceae	Accepted
140	Asparagus officinalis L.	Asparagaceae	Accepted
141	Liriope spicata Lour.	Asparagaceae	Accepted
142	Ophiopogon japonicus (Thunb.) Ker Gawl.	Asparagaceae	Accepted
143	Polygonatum sibiricum F.Delaroche	Asparagaceae	Accepted
144	Impatiens balsamina L.	Balsaminaceae	Accepted
145	Basella alba L.	Basellaceae	Accepted
146	Berberis amurensis Rupr.	Berberidaceae	Accepted
147	Berberis heteropoda Schrenk	Berberidaceae	Accepted
148	Berberis thunbergii DC.	Berberidaceae	Accepted
149	Berberis veitchii C.K.Schneid.	Berberidaceae	Accepted
150	Berberis wilsoniae Hemsl.	Berberidaceae	Accepted
151	Holboellia angustifolia Wall.	Berberidaceae	Accepted
152	Holboellia latifolia Wall.	Berberidaceae	Accepted
153	Nandina domestica Thunb.	Berberidaceae	Accepted
154	Sinopodophyllum hexandrum (Royle) T.S.Ying	Berberidaceae	Accepted
155	Alnus cremastogyne Burkill	Betulaceae	Accepted
156	Alnus hirsuta (Spach) Rupr.	Betulaceae	Accepted
157	Alnus japonica (Thunb.) Steud.	Betulaceae	Accepted
158	Betula albosinensis Burkill	Betulaceae	Accepted
159	Betula platyphylla Sukaczev	Betulaceae	Accepted
160	Betula utilis D.Don	Betulaceae	Accepted
161	Carpinus cordata Blume	Betulaceae	Accepted
162	Carpinus fargesiana H.J.P.Winkl.	Betulaceae	Accepted
163	Corylus avellana L.	Betulaceae	Accepted
164	Corylus chinensis Franch.	Betulaceae	Accepted
165	Corylus ferox var. tibetica (Batalin) Franch.	Betulaceae	Accepted
166	Corylus ferox Wall.	Betulaceae	Accepted
167	Corylus heterophylla Fisch. ex Trautv.	Betulaceae	Accepted
168	Corylus sieboldiana var. mandshurica (Maxim.) C.K.Schneid.	Betulaceae	Accepted
169	Corylus yunnanensis (Franch.) A.Camus	Betulaceae	Accepted
170	Ostryopsis davidiana Decne.	Betulaceae	Accepted
171	Catalpa bungei C.A.Mey.	Bignoniaceae	Accepted
172	Catalpa ovata G.Don	Bignoniaceae	Accepted
173	Oroxylum indicum (L.) Kurz	Bignoniaceae	Accepted
174	Anchusa arvensis subsp. orientalis (L.) Nordh.	Boraginaceae	Accepted
175	Asperugo procumbens L.	Boraginaceae	Accepted
176	Borago officinalis L.	Boraginaceae	Accepted
177	Bothriospermum chinense Bunge	Boraginaceae	Accepted
178	Buglossoides arvensis (L.) I.M.Johnst.	Boraginaceae	Accepted
179	Cordia cochinchinensis Gagnep.	Boraginaceae	Accepted
180	Cordia dichotoma G.Forst.	Boraginaceae	Accepted
181	Lithospermum erythrorhizon Siebold & Zucc.	Boraginaceae	Accepted
182	Lithospermum officinale L.	Boraginaceae	Accepted
183	Microula sikkimensis (C.B. Clarke) Hemsl	Boraginaceae	Accepted
184	Alyssum desertorum Stapf	Brassicaceae	Accepted
185	Alyssum linifolium Stephan ex Willd.	Brassicaceae	Accepted
186	Arabidopsis thaliana (L.) Heynh.	Brassicaceae	Accepted
187	Arabis hirsuta (L.) Scop.	Brassicaceae	Accepted
188	Armoracia rusticana P.Gaertn., B.Mey. & Scherb.	Brassicaceae	Accepted
189	Barbarea vulgaris R.Br.	Brassicaceae	Accepted
190	Brassica cretica Lam.	Brassicaceae	Accepted
191	Brassica juncea (L.) Czern.	Brassicaceae	Accepted
192	Brassica juncea var latipa	Brassicaceae	From journals
193	Brassica napus L.	Brassicaceae	Accepted
194	Brassica nigra (L.) K.Koch	Brassicaceae	Accepted
195	Brassica oleracea L.	Brassicaceae	Accepted
196	Brassica rapa L.	Brassicaceae	Accepted
197	Camelina microcarpa Andrz. ex DC.	Brassicaceae	Accepted
198	Capsella bursa-pastoris (L.) Medik.	Brassicaceae	Accepted
199	Cardamine hirsuta L.	Brassicaceae	Accepted
200	Cardamine impatiens L.	Brassicaceae	Accepted
201	Catolobus pendulus (L.) Al-Shehbaz	Brassicaceae	Accepted
202	Christolea crassifolia Cambess.	Brassicaceae	Accepted
203	Crambe hispanica subsp. abyssinica (Hochst. ex R.E.Fr.) Prina	Brassicaceae	Accepted
204	Descurainia sophia (L.) Webb ex Prantl	Brassicaceae	Accepted
205	Draba lanceolata Royle	Brassicaceae	Accepted
206	Draba nemorosa L.	Brassicaceae	Accepted
207	Eruca vesicaria (L.) Cav.	Brassicaceae	Accepted
208	Erysimum × cheiri (L.) Crantz	Brassicaceae	Accepted
209	Erysimum cheiranthoides L.	Brassicaceae	Accepted
210	Erysimum odoratum Ehrh.	Brassicaceae	Accepted
211	Erysimum siliculosum (M.Bieb.) DC.	Brassicaceae	Accepted
212	Euclidium syriacum (L.) R.Br.	Brassicaceae	Accepted
213	Goldbachia laevigata (M.Bieb.) DC.	Brassicaceae	Accepted
214	Isatis glauca subsp. iconia (Boiss. & Heldr.) P.H. Davis	Brassicaceae	Accepted
215	Isatis tinctoria L.	Brassicaceae	Accepted
216	Lepidium apetalum Willd.	Brassicaceae	Accepted
217	Lepidium cuneiforme C.Y. Wu	Brassicaceae	Accepted
218	Lepidium draba L.	Brassicaceae	Accepted
219	Lepidium draba subsp. chalepense (L.) P.Fourn.	Brassicaceae	Accepted
220	Lepidium perfoliatum L.	Brassicaceae	Accepted
221	Lepidium ruderale L.	Brassicaceae	Accepted
222	Lepidium sativum L.	Brassicaceae	Accepted
223	Lepidium virginicum L.	Brassicaceae	Accepted
224	Malcolmia africana (L.) R.Br.	Brassicaceae	Accepted
225	Nasturtium officinale R.Br.	Brassicaceae	Accepted
226	Neotorularia korolkowii (Regel & Schmalh.) Hedge & J.Léonard	Brassicaceae	Accepted
227	Neotorularia torulosa (Desf.) Hedge & J.Léonard	Brassicaceae	Accepted
228	Neslia paniculata (L.) Desv.	Brassicaceae	Accepted
229	Oreoloma violaceum Botsch.	Brassicaceae	Accepted
230	Orychophragmus violaceus (L.) O.E. Schulz	Brassicaceae	Accepted
231	Pachypterygium multicaule (Kar. & Kir.) Bunge	Brassicaceae	Accepted
232	Pugionium cornutum (L.) Gaertn.	Brassicaceae	Accepted
233	Raphanus raphanistrum subsp. sativus (L.) Domin	Brassicaceae	Accepted
234	Rorippa dubia (Pers.) H.Hara	Brassicaceae	Accepted
235	Rorippa globosa (Turcz. ex Fisch. & C.A. Mey.) Hayek	Brassicaceae	Accepted
236	Rorippa indica (L.) Hiern	Brassicaceae	Accepted
237	Rorippa islandica (Oeder) Borbás	Brassicaceae	Accepted
238	Sinapis alba L.	Brassicaceae	Accepted
239	Sisymbrium loeselii L.	Brassicaceae	Accepted
240	Sterigmostemum caspicum (Lam.) Kuntze	Brassicaceae	Accepted
241	Tetracme quadricornis (Steph. ex Willd.) Bunge	Brassicaceae	Accepted
242	Thlaspi arvense L.	Brassicaceae	Accepted
243	Turritis glabra L.	Brassicaceae	Accepted
244	Canarium album (Lour.) DC.	Burseraceae	Accepted
245	Canarium bengalense Roxb.	Burseraceae	Accepted
246	Canarium pimela K.D.Koenig	Burseraceae	Accepted
247	Buxus sinica (Rehder & E.H.Wilson) M.Cheng	Buxaceae	Accepted
248	Hylocereus undatus (Haw.) Britton & Rose	Cactaceae	Accepted
249	Opuntia dillenii (Ker Gawl.) Haw.	Cactaceae	Accepted
250	Mesua ferrea L.	Calophyllaceae	Accepted
251	Chimonanthus nitens Oliv.	Calycanthaceae	Accepted
252	Chimonanthus praecox (L.) Link	Calycanthaceae	Accepted
253	Adenophora trachelioides Maxim.	Campanulaceae	Accepted
254	Codonopsis lanceolata (Siebold & Zucc.) Benth. & Hook.f. ex Trautv.	Campanulaceae	Accepted
255	Codonopsis pilosula (Franch.) Nannf.	Campanulaceae	Accepted
256	Platycodon grandiflorus (Jacq.) A.DC.	Campanulaceae	Accepted
257	Aphananthe aspera (Thunb.) Planch.	Cannabaceae	Accepted
258	Cannabis sativa L.	Cannabaceae	Accepted
259	Celtis biondii Pamp.	Cannabaceae	Accepted
260	Celtis bungeana Blume	Cannabaceae	Accepted
261	Celtis chekiangensis C.C.Cheng	Cannabaceae	Accepted
262	Celtis julianae C.K.Schneid.	Cannabaceae	Accepted
263	Celtis koraiensis Nakai	Cannabaceae	Accepted
264	Celtis philippensis Blanco	Cannabaceae	Accepted
265	Celtis sinensis Pers.	Cannabaceae	Accepted
266	Celtis tetrandra Roxb.	Cannabaceae	Accepted
267	Gironniera subaequalis Planch.	Cannabaceae	Accepted
268	Humulus lupulus L.	Cannabaceae	Accepted
269	Humulus scandens (Lour.) Merr.	Cannabaceae	Accepted
270	Pteroceltis tatarinowii Maxim.	Cannabaceae	Accepted
271	Trema cannabina Lour.	Cannabaceae	Accepted
272	Trema cannabina var. dielsiana (Hand.-Mazz.) C.J. Chen	Cannabaceae	Accepted
273	Trema nitida C.J. Chen	Cannabaceae	Accepted
274	Trema tomentosa (Roxb.) H. Hara	Cannabaceae	Accepted
275	Capparis himalayensis Jafri	Capparaceae	Accepted
276	Capparis spinosa L.	Capparaceae	Accepted
277	Capparis versicolor Griff.	Capparaceae	Accepted
278	Crateva adansonii subsp. formosensis Jacobs	Capparaceae	Accepted
279	Crateva adansonii subsp. trifoliata (Roxb.) Jacobs	Capparaceae	Accepted
280	Stixis suaveolens (Roxburgh) Pierre	Capparaceae	Accepted
281	Lonicera caerulea L.	Caprifoliaceae	Accepted
282	Lonicera chrysantha Turcz. ex Ledeb.	Caprifoliaceae	Accepted
283	Lonicera ferdinandii Franch.	Caprifoliaceae	Accepted
284	Lonicera japonica Thunb.	Caprifoliaceae	Accepted
285	Lonicera maackii (Rupr.) Maxim.	Caprifoliaceae	Accepted
286	Lonicera ruprechtiana Regel	Caprifoliaceae	Accepted
287	Gonocaryum lobbianum (Miers) Kurz	Cardiopteridaceae	Accepted
288	Carica papaya L.	Caricaceae	Accepted
289	Dianthus chinensis L.	Caryophyllaceae	Accepted
290	Dianthus superbus L.	Caryophyllaceae	Accepted
291	Silene baccifera (L.) Roth	Caryophyllaceae	Accepted
292	Silene firma Siebold & Zucc.	Caryophyllaceae	Accepted
293	Vaccaria hispanica (Mill.) Rauschert	Caryophyllaceae	Accepted
294	Celastrus aculeatus Merr.	Celastraceae	Accepted
295	Celastrus angulatus Maxim.	Celastraceae	Accepted
296	Celastrus flagellaris Rupr.	Celastraceae	Accepted
297	Celastrus gemmatus Loes.	Celastraceae	Accepted
298	Celastrus hindsii Benth.	Celastraceae	Accepted
299	Celastrus monospermus Roxb.	Celastraceae	Accepted
300	Celastrus orbiculatus Thunb.	Celastraceae	Accepted
301	Celastrus paniculatus Willd.	Celastraceae	Accepted
302	Celastrus rosthornianus Loes.	Celastraceae	Accepted
303	Euonymus acanthocarpus Franch.	Celastraceae	Accepted
304	Euonymus actinocarpus Loes.	Celastraceae	Accepted
305	Euonymus alatus (Thunb.) Siebold	Celastraceae	Accepted
306	Euonymus carnosus Hemsl.	Celastraceae	Accepted
307	Euonymus centidens H.Lév.	Celastraceae	Accepted
308	Euonymus cornutus Hemsl.	Celastraceae	Accepted
309	Euonymus fortunei (Turcz.) Hand.-Mazz.	Celastraceae	Accepted
310	Euonymus grandiflorus Wall.	Celastraceae	Accepted
311	Euonymus hamiltonianus Wall.	Celastraceae	Accepted
312	Euonymus japonicus Thunb.	Celastraceae	Accepted
313	Euonymus laxiflorus Champ. ex Benth.	Celastraceae	Accepted
314	Euonymus maackii Rupr.	Celastraceae	Accepted
315	Euonymus macropterus Rupr.	Celastraceae	Accepted
316	Euonymus myrianthus Hemsl.	Celastraceae	Accepted
317	Euonymus nitidus Benth.	Celastraceae	Accepted
318	Euonymus phellomanus Loes.	Celastraceae	Accepted
319	Euonymus sanguineus Loes. ex Diels	Celastraceae	Accepted
320	Euonymus schensianus Maxim.	Celastraceae	Accepted
321	Euonymus verrucosoides Loes.	Celastraceae	Accepted
322	Loeseneriella yunnanensis (Hu) A.C. Sm.	Celastraceae	Accepted
323	Maytenus austroyunnanensis S.J. Pei & Y.H. Li	Celastraceae	Accepted
324	Maytenus hookeri Loes.	Celastraceae	Accepted
325	Salacia amplifolia Merr. ex Chun & F.C. How	Celastraceae	Accepted
326	Tripterygium wilfordii Hook. f.	Celastraceae	Accepted
327	Sarcandra glabra (Thunb.) Nakai	Chloranthaceae	Accepted
328	Cleome gynandra L.	Cleomaceae	Accepted
329	Cleome spinosa Jacq.	Cleomaceae	Accepted
330	Cleome viscosa L.	Cleomaceae	Accepted
331	Calophyllum inophyllum L.	Clusiaceae	Accepted
332	Calophyllum membranaceum Gardner & Champ	Clusiaceae	Accepted
333	Calophyllum polyanthum Wall. ex Choisy	Clusiaceae	Unresolved
334	Garcinia cowa Roxb. ex Choisy	Clusiaceae	Accepted
335	Garcinia multiflora Champ. ex Benth.	Clusiaceae	Accepted
336	Garcinia oblongifolia Champ. ex Benth.	Clusiaceae	Accepted
337	Garcinia oligantha Merr.	Clusiaceae	Accepted
338	Garcinia xanthochymus Hook.f. ex T.Anderson	Clusiaceae	Accepted
339	Disporum bodinieri (H.Lév. & Vaniot) F.T.Wang & Tang	Colchicaceae	Accepted
340	Combretum indicum (L.) DeFilipps	Combretaceae	Accepted
341	Terminalia bellirica (Gaertn.) Roxb.	Combretaceae	Accepted
342	Terminalia catappa L.	Combretaceae	Accepted
343	Terminalia chebula Retz.	Combretaceae	Accepted
344	Commelina communis L.	Commelinaceae	Accepted
345	Ambrosia trifida L.	Compositae	Accepted
346	Arctium lappa L.	Compositae	Accepted
347	Arctium tomentosum Mill.	Compositae	Accepted
348	Artemisia annua L.	Compositae	Accepted
349	Artemisia blepharolepis Bunge	Compositae	Accepted
350	Artemisia capillaris Thunb.	Compositae	Accepted
351	Artemisia carvifolia Buch.-Ham. ex Roxb.	Compositae	Accepted
352	Artemisia desertorum Spreng.	Compositae	Accepted
353	Artemisia halodendron Turcz. ex Besser	Compositae	Accepted
354	Artemisia ordosica Krasch.	Compositae	Accepted
355	Artemisia sphaerocephala Krasch.	Compositae	Accepted
356	Atractylodes macrocephala Koidz.	Compositae	Accepted
357	Bidens bipinnata L.	Compositae	Accepted
358	Bidens parviflora Willd.	Compositae	Accepted
359	Bidens pilosa L.	Compositae	Accepted
360	Calendula officinalis L.	Compositae	Accepted
361	Carthamus tinctorius L.	Compositae	Accepted
362	Chrysanthemum indicum L.	Compositae	Accepted
363	Cichorium intybus L.	Compositae	Accepted
364	Cichorium pumilum Jacq.	Compositae	Accepted
365	Cirsium arvense (L.) Scop.	Compositae	Accepted
366	Cosmos bipinnatus Cav.	Compositae	Accepted
367	Cynara scolymus L.	Compositae	Accepted
368	Dahlia pinnata Cav.	Compositae	Accepted
369	Glebionis coronaria (L.) Cass. ex Spach	Compositae	Accepted
370	Guizotia abyssinica (L.f.) Cass.	Compositae	Accepted
371	Helianthus annuus L.	Compositae	Accepted
372	Helianthus tuberosus L.	Compositae	Accepted
373	Iva xanthiifolia Nutt.	Compositae	Accepted
374	Kalimeris indica (L.) Sch.Bip.	Compositae	Accepted
375	Lactuca sativa L.	Compositae	Accepted
376	Lactuca sativa L. var. ramosa Hort.	Compositae	From Flora of China
377	Siegesbeckia glabrescens Makino	Compositae	From Flora of China
378	Siegesbeckia orientalis L.	Compositae	From Flora of China
379	Siegesbeckia pubescens Makino	Compositae	From Flora of China
380	Silybum marianum (L.) Gaertn.	Compositae	Accepted
381	Sonchus arvensis L.	Compositae	Accepted
382	Tagetes erecta L.	Compositae	Accepted
383	Tithonia diversifolia (Hemsl.) A.Gray	Compositae	Accepted
384	Xanthium strumarium L.	Compositae	Accepted
385	Xanthium strumarium subsp. sibiricum (Patrin ex Widder) Greuter	Compositae	Accepted
386	Rourea minor (Gaertn.) Alston	Connaraceae	Accepted
387	Argyreia pierreana Bois	Convolvulaceae	Accepted
388	Convolvulus arvensis L.	Convolvulaceae	Accepted
389	Cuscuta australis R.Br.	Convolvulaceae	Accepted
390	Ipomoea cholulensis Kunth	Convolvulaceae	Accepted
391	Ipomoea nil (L.) Roth	Convolvulaceae	Accepted
392	Pharbitis purpurea (L.) Voigt	Convolvulaceae	Unresolved
393	Coriaria nepalensis Wall.	Coriariaceae	Accepted
394	Alangium chinense (Lour.) Harms	Cornaceae	Accepted
395	Alangium kurzii Craib	Cornaceae	Accepted
396	Camptotheca acuminata Decne.	Cornaceae	Accepted
397	Cornus alba L.	Cornaceae	Accepted
398	Cornus amomum subsp. obliqua (Raf.) J.S.Wilson	Cornaceae	Accepted
399	Cornus bretschneideri L.Henry	Cornaceae	Accepted
400	Cornus capitata subsp. angustata (Chun) Q.Y.Xiang	Cornaceae	Accepted
401	Cornus controversa Hemsl.	Cornaceae	Accepted
402	Cornus hongkongensis Hemsl.	Cornaceae	Accepted
403	Cornus kousa subsp. chinensis (Osborn) Q.Y.Xiang	Cornaceae	Accepted
404	Cornus macrophylla Wall.	Cornaceae	Accepted
405	Cornus officinalis Siebold & Zucc.	Cornaceae	Accepted
406	Cornus quinquinervis Franch.	Cornaceae	Accepted
407	Cornus walteri Wangerin	Cornaceae	Accepted
408	Cornus wilsoniana Wangerin	Cornaceae	Accepted
409	Diplopanax stachyanthus Hand.-Mazz.	Cornaceae	Accepted
410	Nyssa sinensis Oliv.	Cornaceae	Accepted
411	Orostachys spinosa (L.) Sweet	Crassulaceae	Accepted
412	Actinostemma tenerum Griff.	Cucurbitaceae	Accepted
413	Benincasa hispida (Thunb.) Cogn.	Cucurbitaceae	Accepted
414	Citrullus lanatus (Thunb.) Matsum. & Nakai	Cucurbitaceae	Accepted
415	Citrullus lanatus ssp. vulgaris var. megakasperms Lin et Chao	Cucurbitaceae	From journals
416	Coccinia grandis (L.) Voigt	Cucurbitaceae	Accepted
417	Cucumis melo L.	Cucurbitaceae	Accepted
418	Cucumis Mixia. Pang	Cucurbitaceae	From journals
419	Cucumis sativus L.	Cucurbitaceae	Accepted
420	Cucurbita maxima Duchesne	Cucurbitaceae	Accepted
421	Cucurbita moschata Duchesne	Cucurbitaceae	Accepted
422	Cucurbita pepo L.	Cucurbitaceae	Accepted
423	Cucurbitaceae melo var. saccharinus Naud.	Cucurbitaceae	From journals
424	Gymnopetalum chinense (Lour.) Merr.	Cucurbitaceae	Accepted
425	Gynostemma pentaphyllum (Thunb.) Makino	Cucurbitaceae	Accepted
426	Herpetospermum pedunculosum (Ser.) C.B. Clarke	Cucurbitaceae	Accepted
427	Hodgsonia macrocarpa (Blume) Cogn.	Cucurbitaceae	Accepted
428	Lagenaria siceraria (Molina) Standl.	Cucurbitaceae	Accepted
429	Luffa acutangula (L.) Roxb.	Cucurbitaceae	Accepted
430	Luffa cylindrica (L.) M.Roem.	Cucurbitaceae	Accepted
431	Momordica charantia L.	Cucurbitaceae	Accepted
432	Momordica cochinchinensis (Lour.) Spreng.	Cucurbitaceae	Accepted
433	Siraitia grosvenorii (Swingle) C.Jeffrey ex A.M.Lu & Zhi Y.Zhang	Cucurbitaceae	Accepted
434	Thladiantha dubia Bunge	Cucurbitaceae	Accepted
435	Thladiantha longifolia Cogn. ex Oliv.	Cucurbitaceae	Accepted
436	Thladiantha nudiflora Hemsl.	Cucurbitaceae	Accepted
437	Trichosanthes cucumerina L.	Cucurbitaceae	Accepted
438	Trichosanthes dafangensis N.G. Ye & S.J. Li	Cucurbitaceae	Accepted
439	Trichosanthes fissibracteata C.Y.Wu ex C.Y.Cheng & Yueh	Cucurbitaceae	Accepted
440	Trichosanthes homophylla Hayata	Cucurbitaceae	Accepted
441	Trichosanthes kirilowii Maxim.	Cucurbitaceae	Accepted
442	Trichosanthes laceribractea Hayata	Cucurbitaceae	Accepted
443	Trichosanthes pedata Merr. & Chun	Cucurbitaceae	Accepted
444	Trichosanthes pilosa Lour.	Cucurbitaceae	Accepted
445	Trichosanthes quinquangulata A. Gray	Cucurbitaceae	Accepted
446	Trichosanthes rosthornii Harms	Cucurbitaceae	Accepted
447	Trichosanthes tricuspidata Lour.	Cucurbitaceae	Accepted
448	Trichosanthes truncata C.B.Clarke	Cucurbitaceae	Accepted
449	Trichosanthes villosa Blume	Cucurbitaceae	Accepted
450	Zehneria japonica (Thunb.) H.Y. Liu	Cucurbitaceae	Accepted
451	Cunninghamia lanceolata (Lamb.) Hook.	Cupressaceae	Accepted
452	Cupressus duclouxiana Hickel	Cupressaceae	Accepted
453	Cupressus funebris Endl.	Cupressaceae	Accepted
454	Fokienia hodginsii (Dunn) A.Henry & H H.Thomas	Cupressaceae	Accepted
455	Juniperus chinensis L.	Cupressaceae	Accepted
456	Juniperus formosana Hayata	Cupressaceae	Accepted
457	Juniperus squamata Buch.-Ham. ex D.Don	Cupressaceae	Accepted
458	Platycladus orientalis (L.) Franco	Cupressaceae	Accepted
459	Carex baccans Nees	Cyperaceae	Accepted
460	Cyperus alternifolius L.	Cyperaceae	Accepted
461	Cyperus esculentus L.	Cyperaceae	Accepted
462	Gahnia tristis Nees	Cyperaceae	Accepted
463	Scleria ciliaris Nees	Cyperaceae	Accepted
464	Daphniphyllum calycinum Benth.	Daphniphyllaceae	Accepted
465	Daphniphyllum himalayense (Benth.) Müll.Arg.	Daphniphyllaceae	Accepted
466	Daphniphyllum macropodum Miq.	Daphniphyllaceae	Accepted
467	Daphniphyllum majus Müll.Arg.	Daphniphyllaceae	Accepted
468	Daphniphyllum pentandrum Hayata	Daphniphyllaceae	Accepted
469	Dillenia turbinata Finet & Gagnep.	Dilleniaceae	Accepted
470	Dioscorea bulbifera L.	Dioscoreaceae	Accepted
471	Dioscorea hemsleyi Prain & Burkill	Dioscoreaceae	Accepted
472	Shorea assamica Dyer	Dipterocarpaceae	Accepted
473	Vatica mangachapoi Blanco	Dipterocarpaceae	Accepted
474	Elaeagnus angustifolia L.	Elaeagnaceae	Accepted
475	Elaeagnus conferta Roxb.	Elaeagnaceae	Accepted
476	Elaeagnus mollis Diels	Elaeagnaceae	Accepted
477	Elaeagnus rhamnoides (L.) A.Nelson	Elaeagnaceae	Accepted
478	Elaeagnus umbellata Thunb.	Elaeagnaceae	Accepted
479	Hippophae neurocarpa S.W. Liu & T.N. He	Elaeagnaceae	Accepted
480	Hippophae rhamnoides L. Subsp turkestanica	Elaeagnaceae	From journals
481	Hippophae rhamnoides subsp. sinensis Rousi	Elaeagnaceae	Unresolved
482	Hippophae tibetana Schltdl.	Elaeagnaceae	Accepted
483	Elaeocarpus duclouxii Gagnep.	Elaeocarpaceae	Accepted
484	Elaeocarpus hainanensis Oliv.	Elaeocarpaceae	Accepted
485	Elaeocarpus japonicus Siebold	Elaeocarpaceae	Accepted
486	Elaeocarpus nitentifolius Merr. & Chun	Elaeocarpaceae	Accepted
487	Elaeocarpus petiolatus (Jacq.) Wall.	Elaeocarpaceae	Accepted
488	Elaeocarpus serratus L.	Elaeocarpaceae	Accepted
489	Elaeocarpus sylvestris (Lour.) Poir.	Elaeocarpaceae	Accepted
490	Elaeocarpus varunua Buch.-Ham. ex Mast.	Elaeocarpaceae	Accepted
491	Sloanea hemsleyana (Ito) Rehder & E.H. Wilson	Elaeocarpaceae	Accepted
492	Sloanea leptocarpa Diels	Elaeocarpaceae	Accepted
493	Sloanea sinensis (Hance) Hu	Elaeocarpaceae	Accepted
494	Rhododendron micranthum Turcz.	Ericaceae	Accepted
495	Vaccinium uliginosum L.	Ericaceae	Accepted
496	Vaccinium vitis-idaea L.	Ericaceae	Accepted
497	Eucommia ulmoides Oliv.	Eucommiaceae	Accepted
498	Balakata baccata (Roxb.) Esser	Euphorbiaceae	Accepted
499	Cleidiocarpon cavaleriei (H.Lév.) Airy Shaw	Euphorbiaceae	Accepted
500	Cleidion brevipetiolatum Pax & K.Hoffm.	Euphorbiaceae	Accepted
501	Croton euryphyllus W.W.Sm.	Euphorbiaceae	Accepted
502	Croton lachnocarpus Benth.	Euphorbiaceae	Accepted
503	Croton tiglium L.	Euphorbiaceae	Accepted
504	Deutzianthus tonkinensis Gagnep.	Euphorbiaceae	Accepted
505	Endospermum chinense Benth.	Euphorbiaceae	Accepted
506	Euphorbia cyathophora Murray	Euphorbiaceae	Accepted
507	Euphorbia esula L.	Euphorbiaceae	Accepted
508	Euphorbia kansuensis Prokh.	Euphorbiaceae	Accepted
509	Euphorbia lathyris L.	Euphorbiaceae	Accepted
510	Euphorbia marginata Pursh	Euphorbiaceae	Accepted
511	Euphorbia sieboldiana C.Morren & Decne.	Euphorbiaceae	Accepted
512	Euphorbia sororia Schrenk	Euphorbiaceae	Accepted
513	Hevea brasiliensis (Willd. ex A.Juss.) Müll.Arg.	Euphorbiaceae	Accepted
514	Homonoia riparia Lour.	Euphorbiaceae	Accepted
515	Jatropha curcas L.	Euphorbiaceae	Accepted
516	Lasiococca comberi Haines	Euphorbiaceae	Accepted
517	Macaranga denticulata (Blume) Müll.Arg.	Euphorbiaceae	Accepted
518	Macaranga indica Wight	Euphorbiaceae	Accepted
519	Mallotus apelta (Lour.) Müll.Arg.	Euphorbiaceae	Accepted
520	Mallotus barbatus Müll.Arg.	Euphorbiaceae	Accepted
521	Mallotus lianus Croizat	Euphorbiaceae	Accepted
522	Mallotus macrostachyus (Miq.) Müll.Arg.	Euphorbiaceae	Accepted
523	Mallotus nepalensis Müll.Arg.	Euphorbiaceae	Accepted
524	Mallotus paniculatus (Lam.) Müll.Arg.	Euphorbiaceae	Accepted
525	Mallotus philippensis (Lam.) Müll.Arg.	Euphorbiaceae	Accepted
526	Manihot esculenta Crantz	Euphorbiaceae	Accepted
527	Neoshirakia japonica (Siebold & Zucc.) Esser	Euphorbiaceae	Accepted
528	Ostodes paniculata Blume	Euphorbiaceae	Accepted
529	Plukenetia volubilis L.	Euphorbiaceae	Accepted
530	Ricinus communis L.	Euphorbiaceae	Accepted
531	Sapium sebiferum (L.) Roxb.	Euphorbiaceae	Accepted
532	Sumbaviopsis albicans (Blume) J.J.Sm.	Euphorbiaceae	Accepted
533	Trewia nudiflora L.	Euphorbiaceae	From Flora of China
534	Triadica cochinchinensis Lour.	Euphorbiaceae	Accepted
535	Triadica rotundifolia (Hemsl.) Esser	Euphorbiaceae	Accepted
536	Vernicia fordii (Hemsl.) Airy Shaw	Euphorbiaceae	Accepted
537	Vernicia montana Lour.	Euphorbiaceae	Accepted
538	Castanea mollissima Blume	Fagaceae	Accepted
539	Fagus longipetiolata Seemen	Fagaceae	Accepted
540	Lithocarpus corneus (Lour.) Rehder	Fagaceae	Accepted
541	Quercus acutissima Carruth.	Fagaceae	Accepted
542	Quercus aliena Bl. var. pekingensis Schott. f. Pekingensis	Fagaceae	From journals
543	Quercus aliena Blume	Fagaceae	Accepted
544	Quercus auricoma A.Camus	Fagaceae	Accepted
545	Quercus chenii Nakai	Fagaceae	Accepted
546	Quercus dentata subsp. stewardii (Rehder) A.Camus	Fagaceae	Accepted
547	Quercus dentata Thunb.	Fagaceae	Accepted
548	Quercus fabrei Hance	Fagaceae	Accepted
549	Quercus mongolica Fisch. ex Ledeb.	Fagaceae	Accepted
550	Quercus palustris Münchh.	Fagaceae	Accepted
551	Quercus robur L.	Fagaceae	Accepted
552	Quercus serrata subsp. serrata	Fagaceae	Accepted
553	Quercus serrata Thunb.	Fagaceae	Unresolved
554	Quercus variabilis Blume	Fagaceae	Accepted
555	Quercus wutaishanica Mayr	Fagaceae	Accepted
556	Aucuba chinensis Benth.	Garryaceae	Accepted
557	Gentiana macrophylla Pall.	Gentianaceae	Accepted
558	Ginkgo biloba L.	Ginkgoaceae	Accepted
559	Ribes burejense F. Schmidt	Grossulariaceae	Accepted
560	Ribes diacanthum Pall.	Grossulariaceae	Accepted
561	Ribes giraldii Jancz.	Grossulariaceae	Accepted
562	Ribes glaciale Wall.	Grossulariaceae	Accepted
563	Ribes himalense Royle ex Decne.	Grossulariaceae	Accepted
564	Ribes komarovii Pojark.	Grossulariaceae	Accepted
565	Ribes nigrum L.	Grossulariaceae	Accepted
566	Ribes procumbens Pall.	Grossulariaceae	Accepted
567	Ribes qingzangense	Grossulariaceae	From journals
568	Ribes spicatum Robson	Grossulariaceae	Accepted
569	Ribes stenocarpum Maxim.	Grossulariaceae	Accepted
570	Corylopsis multiflora Hance	Hamamelidaceae	Accepted
571	Distyliopsis dunnii (J.H.Hemsl.) Endress	Hamamelidaceae	Accepted
572	Distylium chinense (Franch. ex Hemsl.) Diels	Hamamelidaceae	Accepted
573	Distylium racemosum Siebold & Zucc.	Hamamelidaceae	Accepted
574	Fortunearia sinensis Rehder & E.H.Wilson	Hamamelidaceae	Accepted
575	Loropetalum chinense (R. Br.) Oliv.	Hamamelidaceae	Accepted
576	Mytilaria laosensis Lecomte	Hamamelidaceae	Accepted
577	Helwingia japonica (Thunb.) F.Dietr.	Helwingiaceae	Accepted
578	Deutzia scabra Thunb.	Hydrangeaceae	Accepted
579	Dichroa febrifuga Lour.	Hydrangeaceae	Accepted
580	Hydrangea anomala D. Don	Hydrangeaceae	Accepted
581	Hydrangea macrophylla (Thunb.) Ser.	Hydrangeaceae	Accepted
582	Philadelphus schrenkii Rupr.	Hydrangeaceae	Accepted
583	Hypericum ascyron L.	Hypericaceae	Accepted
584	Apodytes dimidiata E.Mey. ex Arn.	Icacinaceae	Accepted
585	Iodes vitiginea (Hance) Hance	Icacinaceae	Accepted
586	Iodes seguinii (H.Lév.) Rehder	Icacinaceae	Accepted
587	Mappianthus iodoides Hand.-Mazz.	Icacinaceae	Accepted
588	Pittosporopsis kerrii Craib	Icacinaceae	Accepted
589	Iris domestica (L.) Goldblatt & Mabb.	Iridaceae	Accepted
590	Iris goniocarpa Baker	Iridaceae	Accepted
591	Iris lactea Pall.	Iridaceae	Accepted
592	Iris oxypetala Bunge	Iridaceae	Accepted
593	Iris chrysographes Dykes	Iridaceae	Accepted
594	Carya cathayensis Sarg.	Juglandaceae	Accepted
595	Carya hunanensis C.C.Cheng & R.H.Chang	Juglandaceae	Accepted
596	Carya illinoinensis (Wangenh.) K.Koch	Juglandaceae	Accepted
597	Carya sinensis Dode	Juglandaceae	Accepted
598	Cyclocarya paliurus (Batalin) Iljinsk.	Juglandaceae	Accepted
599	Engelhardtia roxburghiana Lindl.	Juglandaceae	Accepted
600	Juglans mandshurica Maxim.	Juglandaceae	Accepted
601	Juglans sigillata Dode	Juglandaceae	Accepted
602	Juglans regia L.	Juglandaceae	Accepted
603	Platycarya strobilacea Siebold & Zucc.	Juglandaceae	Accepted
604	Pterocarya stenoptera C. DC.	Juglandaceae	Accepted
605	Pterocarya tonkinensis (Franch.) Dode	Juglandaceae	Accepted
606	Agastache rugosa (Fisch. & C.A.Mey.) Kuntze	Lamiaceae	Accepted
607	Amethystea caerulea L.	Lamiaceae	Accepted
608	Callicarpa bodinieri H.Lév.	Lamiaceae	Accepted
609	Chelonopsis lichiangensis W.W.Sm.	Lamiaceae	Accepted
610	Clerodendrum bungei Steud.	Lamiaceae	Accepted
611	Clerodendrum chinense (Osbeck) Mabb.	Lamiaceae	Accepted
612	Clerodendrum cyrtophyllum Turcz.	Lamiaceae	Accepted
613	Clerodendrum kwangtungense Hand.-Mazz.	Lamiaceae	Accepted
614	Clerodendrum mandarinorum Diels	Lamiaceae	Accepted
615	Clerodendrum trichotomum Thunb.	Lamiaceae	Accepted
616	Clinopodium chinense subsp. grandiflorum (Maxim.) H.Hara	Lamiaceae	Accepted
617	Clinopodium gracile (Benth.) Kuntze	Lamiaceae	Accepted
618	Elsholtzia blanda (Benth.) Benth.	Lamiaceae	Accepted
619	Elsholtzia ciliata (Thunb.) Hyl.	Lamiaceae	Accepted
620	Elsholtzia densa Benth.	Lamiaceae	Accepted
621	Elsholtzia rugulosa Hemsl.	Lamiaceae	Accepted
622	Galeopsis bifida Boenn.	Lamiaceae	Accepted
623	Hyptis suaveolens (L.) Poit.	Lamiaceae	Accepted
624	Isodon eriocalyx (Dunn) Kudô	Lamiaceae	Accepted
625	Isodon japonicus var. glaucocalyx (Maxim.) H.W.Li	Lamiaceae	Accepted
626	Isodon rubescens (Hemsl.) H.Hara	Lamiaceae	Accepted
627	Leonurus japonicus Houtt.	Lamiaceae	Accepted
628	Leonurus sibiricus L.	Lamiaceae	Accepted
629	Mentha canadensis L.	Lamiaceae	Accepted
630	Mosla dianthera (Buch.-Ham. ex Roxb.) Maxim.	Lamiaceae	Accepted
631	Mosla scabra (Thunb.) C.Y.Wu & H.W.Li	Lamiaceae	Accepted
632	Nepeta cataria L.	Lamiaceae	Accepted
633	Nepeta multifida L.	Lamiaceae	Accepted
634	Nepeta souliei H.Lév.	Lamiaceae	Accepted
635	Nepeta tenuifolia Benth.	Lamiaceae	Accepted
636	Ocimum basilicum L.	Lamiaceae	Accepted
637	Ocimum gratissimum L.	Lamiaceae	Accepted
638	Origanum vulgare L.	Lamiaceae	Accepted
639	Paralamium griffithii (Hook.f.) Suddee & A.J.Paton	Lamiaceae	Accepted
640	Perilla frutescens (L.) Britton	Lamiaceae	Accepted
641	Perilla frutescens var. crispa (Thunb.) H.Deane	Lamiaceae	Accepted
642	Salvia hispanica L.	Lamiaceae	Accepted
643	Salvia japonica Thunb.	Lamiaceae	Accepted
644	Salvia miltiorrhiza Bunge	Lamiaceae	Accepted
645	Salvia plebeia R.Br.	Lamiaceae	Accepted
646	Salvia przewalskii Maxim.	Lamiaceae	Accepted
647	Salvia roborowskii Maxim.	Lamiaceae	Accepted
648	Salvia splendens Sellow ex Schult.	Lamiaceae	Accepted
649	Scutellaria baicalensis Georgi	Lamiaceae	Accepted
650	Stachys riederi Cham.	Lamiaceae	Accepted
651	Vitex negundo L.	Lamiaceae	Accepted
652	Vitex negundo var. cannabifolia (Siebold & Zucc.) Hand.-Mazz.	Lamiaceae	Accepted
653	Vitex quinata (Lour.) F.N.Williams	Lamiaceae	Accepted
654	Vitex trifolia subsp. litoralis Steenis	Lamiaceae	Accepted
655	Akebia quinata (Houtt.) Decne.	Lardizabalaceae	Accepted
656	Akebia trifoliata (Thunb.) Koidz.	Lardizabalaceae	Accepted
657	Akebia trifoliata subsp. australis (Diels) T.Shimizu	Lardizabalaceae	Accepted
658	Decaisnea insignis (Griff.) Hook.f. & Thomson	Lardizabalaceae	Accepted
659	Stauntonia chinensis DC.	Lardizabalaceae	Accepted
660	Stauntonia hexaphylla Decne.	Lardizabalaceae	Unresolved
661	Stauntonia obovatifoliola subsp. urophylla (Hand.-Mazz.) H.N. Qin	Lardizabalaceae	Accepted
662	Actinodaphne cupularis (Hemsl.) Gamble	Lauraceae	Accepted
663	Actinodaphne forrestii (C.K.Allen) Kosterm.	Lauraceae	Accepted
664	Actinodaphne obovata (Nees) Blume	Lauraceae	Accepted
665	Beilschmiedia kweichowensis C.Y.Cheng	Lauraceae	Accepted
666	Beilschmiedia tsangii var. delicata (S.K.Lee & Y.T.Wei) J.Li & H.W.Li	Lauraceae	Accepted
667	Cinnamomum bodinieri H.Lév.	Lauraceae	Accepted
668	Cinnamomum burmanni (Nees & T.Nees) Blume	Lauraceae	Accepted
669	Cinnamomum camphora (L.) J.Presl	Lauraceae	Accepted
670	Cinnamomum curvifolium (Lam.) Nees	Lauraceae	Accepted
671	Cinnamomum glanduliferum (Wall.) Meisn.	Lauraceae	Accepted
672	Cinnamomum japonicum Siebold	Lauraceae	Unresolved
673	Cinnamomum longipaniculatum (Gamble) N.Chao ex H.W.Li	Lauraceae	Accepted
674	Cinnamomum migao H.W.Li	Lauraceae	Accepted
675	Cinnamomum porrectum (Roxb.) Kosterm.	Lauraceae	Accepted
676	Cinnamomum saxatile H.W.Li	Lauraceae	Accepted
677	Cinnamomum septentrionale Hand.-Mazz.	Lauraceae	Accepted
678	Cinnamomum subavenium Miq.	Lauraceae	Accepted
679	Cinnamomum tenuipile Kosterm.	Lauraceae	Accepted
680	Cinnamomum wilsonii Gamble	Lauraceae	Accepted
681	Cryptocarya chinensis (Hance) Hemsl.	Lauraceae	Accepted
682	Cryptocarya chingii W.C.Cheng	Lauraceae	Accepted
683	Iteadaphne caudata (Nees) H.W. Li	Lauraceae	Accepted
684	Laurus nobilis L.	Lauraceae	Accepted
685	Lindera aggregata (Sims) Kosterm.	Lauraceae	Accepted
686	Lindera angustifolia W.C. Cheng	Lauraceae	Accepted
687	Lindera chienii W.C. Cheng	Lauraceae	Accepted
688	Lindera chunii Merr.	Lauraceae	Accepted
689	Lindera communis Hemsl.	Lauraceae	Accepted
690	Lindera erythrocarpa Makino	Lauraceae	Accepted
691	Lindera fragrans Oliv.	Lauraceae	Accepted
692	Lindera glauca (Siebold & Zucc.) Blume	Lauraceae	Unresolved
693	Lindera kwangtungensis (H. Liu) C.K. Allen	Lauraceae	Accepted
694	Lindera latifolia Hook. f.	Lauraceae	Accepted
695	Lindera megaphylla Hemsl.	Lauraceae	Accepted
696	Lindera metcalfiana C.K. Allen	Lauraceae	Accepted
697	Lindera nacusua (D. Don) Merr.	Lauraceae	Accepted
698	Lindera neesiana (Wall. ex Nees) Kurz	Lauraceae	Accepted
699	Lindera obtusiloba Blume	Lauraceae	Accepted
700	Lindera praecox (Siebold & Zucc.) Blume	Lauraceae	Accepted
701	Lindera pulcherrima (Nees) Hook. f.	Lauraceae	Accepted
702	Lindera pulcherrima var. hemsleyana (Diels) H.B. Cui	Lauraceae	Accepted
703	Lindera reflexa Hemsl.	Lauraceae	Accepted
704	Lindera rubronervia Gamble	Lauraceae	Accepted
705	Lindera setchuenensis Gamble	Lauraceae	Accepted
706	Lindera thomsonii C.K. Allen	Lauraceae	Accepted
707	Lindera tonkinensis Lecomte	Lauraceae	From Flora of China
708	Litsea auriculata S.S. Chien & W.C. Cheng	Lauraceae	Accepted
709	Litsea chunii W.C. Cheng	Lauraceae	Accepted
710	Litsea coreana var. sinensis (C.K. Allen) Yen C. Yang & P.H. Huang	Lauraceae	Unresolved
711	Litsea cubeba (Lour.) Pers.	Lauraceae	Accepted
712	Litsea dilleniifolia P.Y. Pai & P.H. Huang	Lauraceae	Accepted
713	Litsea elongata (Nees) Hook. f.	Lauraceae	Accepted
714	Litsea elongata var. subverticillata (Yen C. Yang) Yen C. Yang & P.H. Huang	Lauraceae	Accepted
715	Litsea fruticosa Gamble	Lauraceae	Unresolved
716	Litsea glutinosa (Lour.) C.B.Rob.	Lauraceae	Accepted
717	Litsea greenmaniana C.K. Allen	Lauraceae	Accepted
718	Litsea mollis Hemsl.	Lauraceae	Accepted
719	Litsea monopetala (Roxb.) Pers.	Lauraceae	Accepted
720	Litsea panamanja (Buch.-Ham. ex Nees) Hook. f.	Lauraceae	Accepted
721	Litsea populifolia (Hemsl.) Gamble	Lauraceae	Accepted
722	Litsea pungens Hemsl.	Lauraceae	Accepted
723	Litsea rotundifolia var. oblongifolia (Nees) C.K. Allen	Lauraceae	Accepted
724	Litsea salicifolia (J. Roxb. ex Nees) Hook. f.	Lauraceae	Accepted
725	Litsea sericea (Wall. ex Nees) Hook. f.	Lauraceae	Accepted
726	Litsea subcoriacea Yen C. Yang & P.H. Huang	Lauraceae	Accepted
727	Machilus breviflora (Benth.) Hemsl.	Lauraceae	Accepted
728	Machilus pauhoi Kaneh	Lauraceae	Accepted
729	Machilus thunbergii Siebold & Zucc.	Lauraceae	Accepted
730	Neocinnamomum caudatum (Nees) Merr.	Lauraceae	Accepted
731	Neocinnamomum delavayi (Lecomte) H. Liu	Lauraceae	Accepted
732	Neolitsea alongensis Lecomte	Lauraceae	Accepted
733	Neolitsea aurata (Hay.) Koidz. var. glauca Yang	Lauraceae	From Flora of China
734	Neolitsea aurata (Hayata) Koidz.	Lauraceae	Accepted
735	Neolitsea cambodiana Lecomte	Lauraceae	Accepted
736	Neolitsea chuii Merr.	Lauraceae	Unresolved
737	Neolitsea phanerophlebia Merr.	Lauraceae	Accepted
738	Neolitsea sericea (Blume) Koidz.	Lauraceae	Accepted
739	Neolitsea umbrosa (Nees) Gamble	Lauraceae	Accepted
740	Neolitsea wushanica (Chun) Merr.	Lauraceae	Accepted
741	Persea americana Mill.	Lauraceae	Accepted
742	Phoebe bournei (Hemsl.) Yen C. Yang	Lauraceae	Accepted
743	Phoebe chekiangensis P.T. Li	Lauraceae	Accepted
744	Phoebe neurantha (Hemsl.) Gamble	Lauraceae	Accepted
745	Phoebe sheareri (Hemsl.) Gamble	Lauraceae	Accepted
746	Phoebe zhennan S.K. Lee & F.N. Wei	Lauraceae	Accepted
747	Sassafras tzumu (Hemsl.) Hemsl.	Lauraceae	Accepted
748	Sinosassafras flavinervium (C.K. Allen) H.W. Li	Lauraceae	Accepted
749	Acacia confusa Merr.	Fabaceae	Accepted
750	Acacia farnesiana (L.) Willd.	Fabaceae	Accepted
751	Adenanthera pavonina L.	Fabaceae	Accepted
752	Aeschynomene indica L.	Fabaceae	Accepted
753	Albizia chinensis (Osbeck) Merr.	Fabaceae	Accepted
754	Albizia julibrissin Durazz.	Fabaceae	Accepted
755	Albizia kalkora (Roxb.) Prain	Fabaceae	Accepted
756	Aleurites moluccanus (L.) Willd.	Fabaceae	Accepted
757	Alhagi pseudalhagi (M. Bieb.) Desv. ex B. Keller & Shap.	Fabaceae	Accepted
758	Alhagi sparsifolia Shap.	Fabaceae	Accepted
759	Amorpha fruticosa L.	Fabaceae	Accepted
760	Arachis hypogaea L.	Fabaceae	Accepted
761	Astragalus chinensis L.f.	Fabaceae	Accepted
762	Astragalus complanatus Bunge	Fabaceae	Accepted
763	Astragalus follicularis Pall.	Fabaceae	Accepted
764	Astragalus propinquus Schischkin	Fabaceae	Accepted
765	Astragalus sinicus L.	Fabaceae	Accepted
766	Bauhinia brachycarpa Benth.	Fabaceae	Accepted
767	Bauhinia brachycarpa var. microphylla (Craib) K.Larsen & S.S.Larsen	Fabaceae	Accepted
768	Bauhinia purpurea L.	Fabaceae	Accepted
769	Bauhinia variegata L.	Fabaceae	Accepted
770	Caesalpinia decapetala (Roth) Alston	Fabaceae	Accepted
771	Caesalpinia minax Hance	Fabaceae	Accepted
772	Caesalpinia tortuosa Roxb.	Fabaceae	Accepted
773	Canavalia gladiata (Jacq.) DC.	Fabaceae	Accepted
774	Caragana arborescens Lam.	Fabaceae	Accepted
775	Caragana korshinskii Kom.	Fabaceae	Accepted
776	Caragana microphylla Lam.	Fabaceae	Accepted
777	Caragana sinica (Buc'hoz) Rehder	Fabaceae	Accepted
778	Cercis chinensis Bunge	Fabaceae	Accepted
779	Chamaecrista nomame (Sieber) H.Ohashi	Fabaceae	Accepted
780	Cicer arietinum L.	Fabaceae	Accepted
781	Cullen corylifolium (L.) Medik.	Fabaceae	Accepted
782	Dalbergia odorifera T.C.Chen	Fabaceae	Accepted
783	Dumasia villosa DC.	Fabaceae	Accepted
784	Entada phaseoloides (L.) Merr.	Fabaceae	Accepted
785	Gleditsia japonica Miq.	Fabaceae	Accepted
786	Gleditsia microphylla D.A. Gordon ex Y.T. Lee	Fabaceae	Unresolved
787	Gleditsia sinensis Lam.	Fabaceae	Accepted
788	Glycine max (L.) Merr.	Fabaceae	Accepted
789	Glycine max subsp. soja (Siebold & Zucc.) H.Ohashi	Fabaceae	Accepted
790	Glycyrrhiza inflata Batalin	Fabaceae	Accepted
791	Gymnocladus chinensis Baill.	Fabaceae	Accepted
792	Halimodendron halodendron (Pall.) Voss	Fabaceae	Accepted
793	Hedysarum fruticosum var. laeve (Maxim.) H.C.Fu	Fabaceae	Accepted
794	Hedysarum scoparium Fisch. & C.A.Mey.	Fabaceae	Accepted
795	Indigofera kirilowii Maxim. ex Palibin	Fabaceae	Unresolved
796	Lablab purpureus (L.) Sweet	Fabaceae	Accepted
797	Lespedeza bicolor Turcz.	Fabaceae	Accepted
798	Lespedeza davurica (Laxm.) Schindl.	Fabaceae	Accepted
799	Leucaena leucocephala (Lam.) de Wit	Fabaceae	Accepted
800	Medicago archiducis-nicolai Sirj.	Fabaceae	Accepted
801	Medicago sativa L.	Fabaceae	Accepted
802	Melilotus officinalis (L.) Pall.	Fabaceae	Accepted
803	Millettia dielsiana Harms	Fabaceae	Accepted
804	Millettia pachyloba Drake	Fabaceae	Accepted
805	Mimosa pudica L.	Fabaceae	Accepted
806	Mucuna birdwoodiana Tutcher	Fabaceae	Accepted
807	Mucuna hainanensis Hayata	Fabaceae	Accepted
808	Mucuna interrupta Gagnep.	Fabaceae	Accepted
809	Mucuna lamellata Wilmot-Dear	Fabaceae	Accepted
810	Mucuna macrocarpa Wall.	Fabaceae	Accepted
811	Mucuna pruriens (L.) DC.	Fabaceae	Accepted
812	Mucuna pruriens var. utilis (Wall. ex Wight) L.H.Bailey	Fabaceae	Accepted
813	Mucuna sempervirens Hemsl.	Fabaceae	Accepted
814	Onobrychis viciifolia Scop.	Fabaceae	Accepted
815	Ormosia hosiei Hemsl. & E.H.Wilson	Fabaceae	Accepted
816	Ormosia simplicifolia Merr. & L.Chen	Fabaceae	Accepted
817	Pachyrhizus erosus (L.) Urb.	Fabaceae	Accepted
818	Phaseolus vulgaris L.	Fabaceae	Accepted
819	Piptanthus concolor Craib	Fabaceae	Accepted
820	Pisum sativum L.	Fabaceae	Accepted
821	Pongamia pinnata (L.) Pierre	Fabaceae	Accepted
822	Psophocarpus tetragonolobus (L.) DC.	Fabaceae	Accepted
823	Pueraria montana var. lobata (Willd.) Sanjappa & Pradeep	Fabaceae	Accepted
824	Rhynchosia volubilis Lour.	Fabaceae	Accepted
825	Robinia pseudoacacia L.	Fabaceae	Accepted
826	Senna obtusifolia (L.) H.S.Irwin & Barneby	Fabaceae	Accepted
827	Senna occidentalis (L.) Link	Fabaceae	Accepted
828	Senna tora (L.) Roxb.	Fabaceae	Accepted
829	Sindora siamensis Miq.	Fabaceae	Accepted
830	Sophora alopecuroides L.	Fabaceae	Accepted
831	Sophora davidii (Franch.) Pavol.	Fabaceae	Accepted
832	Sophora flavescens Aiton	Fabaceae	Accepted
833	Sophora moorcroftiana (Benth.) Baker	Fabaceae	Accepted
834	Sphaerophysa salsula (Pall.) DC.	Fabaceae	Accepted
835	Styphnolobium japonicum (L.) Schott	Fabaceae	Accepted
836	Tephrosia purpurea (L.) Pers.	Fabaceae	Accepted
837	Tephrosia vogelii Hook.f.	Fabaceae	Accepted
838	Thermopsis lupinoides (L.) Link	Fabaceae	Accepted
839	Trigonella foenum-graecum L.	Fabaceae	Accepted
840	Vicia faba L.	Fabaceae	Accepted
841	Vicia pseudorobus Fisch. & C.A.Mey.	Fabaceae	Accepted
842	Vigna minima (Roxb.) Ohwi & H.Ohashi	Fabaceae	Accepted
843	Vigna unguiculata (L.) Walp.	Fabaceae	Accepted
844	Wisteria sinensis (Sims) Sweet	Fabaceae	Accepted
845	Wisteria villosa Rehder	Fabaceae	Accepted
846	Linum perenne L.	Linaceae	Accepted
847	Linum usitatissimum L.	Linaceae	Accepted
848	Lagerstroemia indica L.	Lythraceae	Accepted
849	Lagerstroemia speciosa (L.) Pers.	Lythraceae	Accepted
850	Punica granatum L.	Lythraceae	Accepted
851	Liriodendron chinense (Hemsl.) Sarg.	Magnoliaceae	Accepted
852	Magnolia baillonii Pierre	Magnoliaceae	Accepted
853	Magnolia biondii Pamp.	Magnoliaceae	Accepted
854	Magnolia cavaleriei (Finet & Gagnep.) Figlar	Magnoliaceae	Accepted
855	Magnolia champaca (L.) Baill. ex Pierre	Magnoliaceae	Accepted
856	Magnolia chapensis (Dandy) Sima	Magnoliaceae	Accepted
857	Magnolia conifera var. chingii (Dandy) V.S.Kumar	Magnoliaceae	Accepted
858	Magnolia decidua (Q.Y.Zheng) V.S.Kumar	Magnoliaceae	Accepted
859	Magnolia denudata Desr.	Magnoliaceae	Accepted
860	Magnolia figo (Lour.) DC.	Magnoliaceae	Accepted
861	Magnolia fordiana var. hainanensis (Dandy) Noot.	Magnoliaceae	Accepted
862	Magnolia grandiflora L.	Magnoliaceae	Accepted
863	Magnolia hypolampra (Dandy) Figlar	Magnoliaceae	Accepted
864	Magnolia kwangtungensis Merr.	Magnoliaceae	Accepted
865	Magnolia macclurei (Dandy) Figlar	Magnoliaceae	Accepted
866	Magnolia martini H.Lév.	Magnoliaceae	Accepted
867	Magnolia maudiae (Dunn) Figlar	Magnoliaceae	Accepted
868	Magnolia odora (Chun) Figlar & Noot.	Magnoliaceae	Accepted
869	Magnolia officinalis Rehder & E.H.Wilson	Magnoliaceae	Accepted
870	Magnolia officinalis var. biloba Rehder & E.H.Wilson	Magnoliaceae	Accepted
871	Magnolia sieboldii K.Koch	Magnoliaceae	Accepted
872	Magnolia sphaerantha (C.Y.Wu ex Y.W.Law & Y.F.Wu) Sima	Magnoliaceae	Accepted
873	Magnolia sprengeri Pamp.	Magnoliaceae	Accepted
874	Michelia alba DC.	Magnoliaceae	Accepted
875	Abelmoschus esculentus (L.) Moench	Malvaceae	Accepted
876	Abelmoschus manihot (L.) Medik.	Malvaceae	Accepted
877	Abelmoschus moschatus Medik.	Malvaceae	Accepted
878	Abutilon indicum (L.) Sweet	Malvaceae	Accepted
879	Abutilon theophrasti Medik.	Malvaceae	Accepted
880	Alcea rosea L.	Malvaceae	Accepted
881	Bombax ceiba L.	Malvaceae	Accepted
882	Ceiba pentandra (L.) Gaertn.	Malvaceae	Accepted
883	Eriolaena spectabilis Planch. ex Mast.	Malvaceae	Accepted
884	Firmiana major (W.W.Sm.) Hand.-Mazz.	Malvaceae	Accepted
885	Firmiana simplex (L.) W.Wight	Malvaceae	Accepted
886	Gossypium arboreum L.	Malvaceae	Accepted
887	Gossypium herbaceum L.	Malvaceae	Accepted
888	Gossypium hirsutum L.	Malvaceae	Accepted
889	Grewia biloba G.Don	Malvaceae	Accepted
890	Grewia biloba var. parviflora (Bunge) Hand.-Mazz.	Malvaceae	Accepted
891	Helicteres angustifolia L.	Malvaceae	Accepted
892	Heritiera parvifolia Merr.	Malvaceae	Accepted
893	Hibiscus cannabinus L.	Malvaceae	Accepted
894	Hibiscus mutabilis L.	Malvaceae	Accepted
895	Hibiscus sabdariffa L.	Malvaceae	Accepted
896	Hibiscus syriacus L.	Malvaceae	Accepted
897	Hibiscus tilliaceus L.	Malvaceae	Accepted
898	Hibiscus trionum L.	Malvaceae	Accepted
899	Kosteletzkya virginica (L.) C. Presl ex A. Gray	Malvaceae	Accepted
900	Lavatera thuringiaca L.	Malvaceae	Accepted
901	Malva cathayensis M.G. Gilbert, Y. Tang & Dorr	Malvaceae	Accepted
902	Malva pusilla Sm.	Malvaceae	Accepted
903	Malva verticillata L.	Malvaceae	Accepted
904	Pseudobambax ellipricum (HBK.) Dug	Malvaceae	From books
905	Pterospermum lanceifolium Roxb.	Malvaceae	Accepted
906	Pterospermum menglunense H.H. Hsue	Malvaceae	Accepted
907	Pterygota alata (Roxb.) R.Br.	Malvaceae	Accepted
908	Reevesia longipetiolata Merr. & Chun	Malvaceae	Accepted
909	Reevesia thyrsoidea Lindl.	Malvaceae	Accepted
910	Scaphium affine (Mast.) Pierre	Malvaceae	Accepted
911	Sida szechuensis Matsuda	Malvaceae	Accepted
912	Sterculia lanceolata Cav.	Malvaceae	Accepted
913	Tilia amurensis Rupr.	Malvaceae	Accepted
914	Tilia mongolica Maxim.	Malvaceae	Accepted
915	Triumfetta cana Blume	Malvaceae	Accepted
916	Urena lobata L.	Malvaceae	Accepted
917	Urena lobata var. glauca (Blume) Borss. Waalk.	Malvaceae	Accepted
918	Urena procumbens L.	Malvaceae	Accepted
919	Melastoma dodecandrum Lour.	Melastomataceae	Accepted
920	Aphanamixis polystachya (Wall.) R.Parker	Meliaceae	Accepted
921	Azadirachta indica A.Juss.	Meliaceae	Accepted
922	Chisocheton cumingianus subsp. balansae (C.DC.) Mabb.	Meliaceae	Accepted
923	Chukrasia tabularis A.Juss.	Meliaceae	Accepted
924	Cipadessa baccifera (Roth) Miq.	Meliaceae	Accepted
925	Dysoxylum excelsum Blume	Meliaceae	Accepted
926	Dysoxylum gotadhora (Buch.-Ham.) Mabb.	Meliaceae	Accepted
927	Dysoxylum grande Hiern	Meliaceae	Accepted
928	Heynea trijuga Roxb. ex Sims	Meliaceae	Accepted
929	Melia azedarach L.	Meliaceae	Accepted
930	Swietenia macrophylla King	Meliaceae	Accepted
931	Toona sinensis (Juss.) M.Roem.	Meliaceae	Accepted
932	Cyclea hypoglauca (Schauer) Diels	Menispermaceae	Accepted
933	Menispermum dauricum DC.	Menispermaceae	Accepted
934	Stephania hainanensis H.S. Lo & Y. Tsoong	Menispermaceae	Accepted
935	Stephania longa Lour.	Menispermaceae	Accepted
936	Artocarpus heterophyllus Lam.	Moraceae	Accepted
937	Broussonetia papyrifera (L.) L'Hér. ex Vent.	Moraceae	Accepted
938	Cudrania tricuspidata (Carrière) Bureau ex Lavallée	Moraceae	Unresolved
939	Ficus carica L.	Moraceae	Accepted
940	Ficus pumila L.	Moraceae	Accepted
941	Ficus pumila var. awkeotsang (Makino) Corner	Moraceae	Accepted
942	Morus alba L.	Moraceae	Accepted
943	Moringa oleifera Lam.	Moringaceae	Accepted
944	Myrica rubra (Lour.) Siebold & Zucc.	Myricaceae	Accepted
945	Endocomia macrocoma subsp. prainii (King) W.J.de Wilde	Myristicaceae	Accepted
946	Horsfieldia glabra (Reinw. ex Blume) Warb.	Myristicaceae	Accepted
947	Horsfieldia kingii (Hook.f.) Warb.	Myristicaceae	Accepted
948	Knema erratica (Hook. f. & Thomson) J. Sinclair	Myristicaceae	Accepted
949	Knema furfuracea (Hook. f. & Thomson) Warb.	Myristicaceae	Accepted
950	Knema linifolia (Roxb.) Warb.	Myristicaceae	Accepted
951	Myristica yunnanensis Y.H. Li	Myristicaceae	Accepted
952	Eucalyptus camaldulensis Dehnh.	Myrtaceae	Accepted
953	Eucalyptus robusta Sm.	Myrtaceae	Accepted
954	Psidium guajava L.	Myrtaceae	Accepted
955	Rhodomyrtus tomentosa (Aiton) Hassk.	Myrtaceae	Accepted
956	Syzygium grijsii (Hance) Merr. & L.M.Perry	Myrtaceae	Accepted
957	Nitraria tangutorum Bobrov	Nitrariaceae	Accepted
958	Peganum harmala L.	Nitrariaceae	Accepted
959	Peganum multisectum (Maxim.) Bobrov	Nitrariaceae	Accepted
960	Mirabilis jalapa L.	Nyctaginaceae	Accepted
961	Gomphia striata (Tiegh.) C.F.Wei	Ochnaceae	Unresolved
962	Malania oleifera Chun & S.K. Lee	Olacaceae	Accepted
963	Olax imbricata Roxb.	Olacaceae	Accepted
964	Chionanthus retusus Lindl. & Paxton	Oleaceae	Accepted
965	Fontanesia fortunei Carrière	Oleaceae	Accepted
966	Forsythia suspensa (Thunb.) Vahl	Oleaceae	Accepted
967	Fraxinus chinensis Roxb.	Oleaceae	Accepted
968	Fraxinus chinensis subsp. rhynchophylla (Hance) A.E.Murray	Oleaceae	Accepted
969	Fraxinus mandshurica Rupr.	Oleaceae	Accepted
970	Fraxinus sieboldiana Blume	Oleaceae	Accepted
971	Jasminum nudiflorum Lindl.	Oleaceae	Accepted
972	Jasminum lanceolarium Roxb.	Oleaceae	Accepted
973	Ligustrum lucidum W.T.Aiton	Oleaceae	Accepted
974	Ligustrum obtusifolium Siebold & Zucc.	Oleaceae	Accepted
975	Ligustrum quihoui Carrière	Oleaceae	Accepted
976	Ligustrum sinense Lour.	Oleaceae	Accepted
977	Olea europaea L.	Oleaceae	Accepted
978	Olea europaea subsp. cuspidata (Wall. & G.Don) Cif.	Oleaceae	Accepted
979	Olea yuennanensis Hand.-Mazz.	Oleaceae	Accepted
980	Osmanthus fragrans Lour.	Oleaceae	Accepted
981	Osmanthus marginatus (Champ. ex Benth.) Hemsl.	Oleaceae	Accepted
982	Osmanthus matsumuranus Hayata	Oleaceae	Accepted
983	Osmanthus yunnanensis (Franch.) P.S.Green	Oleaceae	Accepted
984	Syringa oblata Lindl.	Oleaceae	Accepted
985	Syringa reticulata subsp. amurensis (Rupr.) P.S.Green & M.C.Chang	Oleaceae	Accepted
986	Epilobium cylindricum D.Don	Onagraceae	Accepted
987	Oenothera × erythrosepala Borbás	Onagraceae	Accepted
988	Oenothera biennis L.	Onagraceae	Accepted
989	Oenothera drummondii Hook.	Onagraceae	Accepted
990	Oenothera glazioviana Micheli	Onagraceae	Accepted
991	Oenothera lamarckiana Ser.	Onagraceae	Unresolved
992	Oenothera odorata Jacq.	Onagraceae	Accepted
993	Oenothera parviflora L.	Onagraceae	Accepted
994	Oenothera rosea L'Hér. ex Aiton	Onagraceae	Accepted
995	Oenothera stricta Ledeb. ex Link	Onagraceae	Accepted
996	Oenothera villosa Thunb.	Onagraceae	Accepted
997	Pedicularis grandiflora Fisch.	Orobanchaceae	Accepted
998	Paeonia × suffruticosa Andrews	Paeoniaceae	Accepted
999	Paeonia decomposita Hand.-Mazz.	Paeoniaceae	Accepted
1000	Paeonia delavayi Franch.	Paeoniaceae	Accepted
1001	Paeonia lactiflora Pall.	Paeoniaceae	Accepted
1002	Paeonia ludlowii (Stern & G.Taylor) D.Y.Hong	Paeoniaceae	Accepted
1003	Paeonia ostii T.Hong & J.X.Zhang	Paeoniaceae	Accepted
1004	Paeonia rockii (S.G.Haw & Lauener) T.Hong & J.J.Li ex D.Y.Hong	Paeoniaceae	Accepted
1005	Paeonia suffruticosa var. papaveracea (Andrews) A. Kern.	Paeoniaceae	Accepted
1006	Microdesmis caseariifolia Planch. ex Hook.	Pandaceae	Accepted
1007	Chelidonium majus L.	Papaveraceae	Accepted
1008	Corydalis bungeana Turcz.	Papaveraceae	Accepted
1009	Dactylicapnos torulosa (Hook.f. & Thomson) Hutch.	Papaveraceae	Accepted
1010	Dicranostigma leptopodum (Maxim.) Fedde	Papaveraceae	Accepted
1011	Macleaya cordata (Willd.) R.Br.	Papaveraceae	Accepted
1012	Macleaya microcarpa (Maxim.) Fedde	Papaveraceae	Accepted
1013	Papaver rhoeas L.	Papaveraceae	Accepted
1014	Papaver somniferum L.	Papaveraceae	Accepted
1015	Passiflora caerulea L.	Passifloraceae	Accepted
1016	Passiflora foetida L.	Passifloraceae	Accepted
1017	Paulownia fortunei (Seem.) Hemsl.	Paulowniaceae	Accepted
1018	Sesamum indicum L.	Pedaliaceae	Accepted
1019	Eurya nitida Korth.	Pentaphylacaceae	Accepted
1020	Ternstroemia gymnanthera (Wight & Arn.) Sprague	Pentaphylacaceae	Accepted
1021	Ternstroemia kwangtungensis Merr.	Pentaphylacaceae	Accepted
1022	Actephila merrilliana Chun	Phyllanthaceae	Accepted
1023	Bischofia javanica Blume	Phyllanthaceae	Accepted
1024	Bischofia polycarpa (H.Lév.) Airy Shaw	Phyllanthaceae	Accepted
1025	Breynia fruticosa (L.) Müll.Arg.	Phyllanthaceae	Accepted
1026	Flueggea suffruticosa (Pall.) Baill.	Phyllanthaceae	Accepted
1027	Glochidion puberum (L.) Hutch.	Phyllanthaceae	Accepted
1028	Glochidion wrightii Benth.	Phyllanthaceae	Accepted
1029	Glochidion zeylanicum var. tomentosum (Dalzell) Trimen	Phyllanthaceae	Accepted
1030	Phyllanthus emblica L.	Phyllanthaceae	Accepted
1031	Phyllanthus urinaria L.	Phyllanthaceae	Accepted
1032	Sauropus androgynus (L.) Merr.	Phyllanthaceae	Accepted
1033	Phytolacca acinosa Roxb.	Phytolaccaceae	Accepted
1034	Abies fabri (Mast.) Craib	Pinaceae	Accepted
1035	Abies firma Siebold & Zucc.	Pinaceae	Accepted
1036	Abies forrestii var. smithii R.Vig. & Gaussen	Pinaceae	Accepted
1037	Abies holophylla Maxim.	Pinaceae	Accepted
1038	Cathaya argyrophylla Chun & Kuang	Pinaceae	Accepted
1039	Cedrus deodara (Roxb. ex D.Don) G.Donv	Pinaceae	Accepted
1040	Keteleeria davidiana (C.E.Bertrand) Beissn.	Pinaceae	Accepted
1041	Keteleeria evelyniana Mast.	Pinaceae	Accepted
1042	Keteleeria fortunei (A.Murray bis) Carrière	Pinaceae	Accepted
1043	Larix gmelinii (Rupr.) Kuzen.	Pinaceae	Accepted
1044	Larix gmelinii var. olgensis (A.Henry) Ostenf. & Syrach	Pinaceae	Accepted
1045	Larix gmelinii var. principis-rupprechtii (Mayr) Pilg.Pinaceae	Pinaceae	Accepted
1046	Larix kaempferi (Lamb.) Carrière	Pinaceae	Accepted
1047	Larix potaninii Batalin	Pinaceae	Accepted
1048	Picea asperata Mast.	Pinaceae	Accepted
1049	Picea crassifolia Kom.	Pinaceae	Accepted
1050	Picea jezoensis (Siebold & Zucc.) Carrière	Pinaceae	Accepted
1051	Picea jezoensis var. komarovii (V.N.Vassil.) W.C.Cheng & L.K.Fu	Pinaceae	Accepted
1052	Picea koraiensis Nakai	Pinaceae	Accepted
1053	Picea likiangensis (Franch.) E.Pritz.	Pinaceae	Accepted
1054	Picea meyeri Rehder & E.H.Wilson	Pinaceae	Accepted
1055	Picea obovata Ledeb.	Pinaceae	Accepted
1056	Picea schrenkiana subsp. tianschanica (Rupr.) Bykov	Pinaceae	Accepted
1057	Pinus armandii Franch.	Pinaceae	Accepted
1058	Pinus bungeana Zucc. ex Endl.	Pinaceae	Accepted
1059	Pinus densiflora Siebold & Zucc.	Pinaceae	Accepted
1060	Pinus elliottii Engelm.	Pinaceae	Accepted
1061	Pinus fenzeliana Hand.-Mazz.	Pinaceae	Accepted
1062	Pinus henryi Mast.	Pinaceae	Accepted
1063	Pinus kesiya var. langbianensis (A.Chev.) Gaussen ex Bui	Pinaceae	Accepted
1064	Pinus massoniana Lamb.	Pinaceae	Accepted
1065	Pinus pumila (Pall.) Regel	Pinaceae	Accepted
1066	Pinus sibirica Du Tour	Pinaceae	Accepted
1067	Pinus strobus L.	Pinaceae	Accepted
1068	Pinus sylvestris var. mongholica Litv.	Pinaceae	Accepted
1069	Pinus tabuliformis Carrière	Pinaceae	Accepted
1070	Pinus taiwanensis Hayata	Pinaceae	Accepted
1071	Pinus thunbergii Parl.	Pinaceae	Accepted
1072	Pinus yunnanensis Franch.	Pinaceae	Accepted
1073	Pseudolarix amabilis (J.Nelson) Rehder	Pinaceae	Accepted
1074	Pseudotsuga menziesii (Mirb.) Franco	Pinaceae	Accepted
1075	Piper pubicatulum C. DC.	Piperaceae	Accepted
1076	Pittosporum crispulum Gagnep.	Pittosporaceae	Accepted
1077	Pittosporum glabratum Lindl.	Pittosporaceae	Accepted
1078	Pittosporum illicioides Makino	Pittosporaceae	Accepted
1079	Pittosporum planilobum Hung T. Chang & S.Z. Yan	Pittosporaceae	Accepted
1080	Pittosporum tobira (Thunb.) W.T.Aiton	Pittosporaceae	Accepted
1081	Plantago asiatica L.	Plantaginaceae	Accepted
1082	Plantago major L.	Plantaginaceae	Accepted
1083	Veronicastrum sibiricum (L.) Pennell	Plantaginaceae	Accepted
1084	Avena sativa L.	Poaceae	Accepted
1085	Coix lacryma-jobi L.	Poaceae	Accepted
1086	Coix lacryma-jobi var. ma-yuen (Rom.Caill.) Stapf	Poaceae	Accepted
1087	Hordeum distichon L.	Poaceae	Accepted
1088	Hordeum vulgare L.	Poaceae	Accepted
1089	Leptochloa chinensis (L.) Nees	Poaceae	Accepted
1090	Oryza sativa L.	Poaceae	Accepted
1091	Panicum miliaceum L.	Poaceae	Accepted
1092	Setaria italica (L.) P.Beauv.	Poaceae	Accepted
1093	Triticum aestivum L.	Poaceae	Accepted
1094	Zea mays L.	Poaceae	Accepted
1095	Dacrydium elatum (Roxb.) Wall. ex Hook.	Podocarpaceae	Accepted
1096	Nageia fleuryi (Hickel) de Laub.	Podocarpaceae	Accepted
1097	Nageia nagi (Thunb.) Kuntze	Podocarpaceae	Accepted
1098	Polygala tenuifolia Willd.	Polygalaceae	Accepted
1099	Fagopyrum esculentum Moench	Polygonaceae	Accepted
1100	Persicaria orientalis (L.) Spach	Polygonaceae	Accepted
1101	Polygonum aviculare L.	Polygonaceae	Accepted
1102	Rumex crispus L.	Polygonaceae	Accepted
1103	Portulaca oleracea L.	Portulacaceae	Accepted
1104	Ardisia crenata Sims	Primulaceae	Accepted
1105	Maesa hupehensis Rehder	Primulaceae	Accepted
1106	Maesa japonica (Thunb.) Moritzi & Zoll.	Primulaceae	Accepted
1107	Myrsine semiserrata Wall.	Primulaceae	Accepted
1108	Helicia cochinchinensis Lour.	Proteaceae	Accepted
1109	Macadamia ternifolia F.Muell.	Proteaceae	Accepted
1110	Aconitum flavum Hand.-Mazz.	Ranunculaceae	Accepted
1111	Clematis heracleifolia DC.	Ranunculaceae	Accepted
1112	Clematis terniflora var. manshurica (Rupr.) Ohwi	Ranunculaceae	Accepted
1113	Nigella damascena L.	Ranunculaceae	Accepted
1114	Nigella sativa var. hispidula Boiss.	Ranunculaceae	Accepted
1115	Thalictrum uncatum Maxim.	Ranunculaceae	Accepted
1116	Berchemia yunnanensis Franch.	Rhamnaceae	Accepted
1117	Hovenia acerba Lindl.	Rhamnaceae	Accepted
1118	Hovenia trichocarpa Chun & Tsiang	Rhamnaceae	Accepted
1119	Rhamnus davurica Pall.	Rhamnaceae	Accepted
1120	Rhamnus diamantiaca Nakai	Rhamnaceae	Accepted
1121	Rhamnus leptophylla C.K. Schneid.	Rhamnaceae	Accepted
1122	Rhamnus parvifolia Bunge	Rhamnaceae	Accepted
1123	Rhamnus rugulosa Hemsl.	Rhamnaceae	Accepted
1124	Rhamnus ussuriensis J.J. Vassil.	Rhamnaceae	Accepted
1125	Rhamnus utilis Decne.	Rhamnaceae	Accepted
1126	Sageretia paucicostata Maxim.	Rhamnaceae	Accepted
1127	Ziziphus jujuba Mill.	Rhamnaceae	Accepted
1128	Ziziphus jujuba var. spinosa (Bunge) Hu ex H.F.Chow	Rhamnaceae	Accepted
1129	"Xiaobai" apricot	Rosaceae	Accepted
1130	Agrimonia pilosa Ledeb.	Rosaceae	Accepted
1131	Armeniaca zhidanensis C.Z.Qiao & Y.P.Zhu	Rosaceae	Unresolved
1132	Cerasus duclouxii (Koehne) T.T.Yu & C.L.Li	Rosaceae	Unresolved
1133	Chaenomeles sinensis (Dum.Cours.) Koehne	Rosaceae	Accepted
1134	Chaenomeles speciosa (Sweet) Nakai	Rosaceae	Accepted
1135	Cotoneaster microphyllus Wall. ex Lindl.	Rosaceae	Accepted
1136	Crataegus cuneata Siebold & Zucc.	Rosaceae	Accepted
1137	Crataegus pinnatifida Bunge	Rosaceae	Accepted
1138	Crataegus scabrifolia (Franch.) Rehder	Rosaceae	Accepted
1139	Cydonia oblonga Mill.	Rosaceae	Accepted
1140	Eriobotrya japonica (Thunb.) Lindl.	Rosaceae	Accepted
1141	Fragaria × ananassa (Duchesne ex Weston) Duchesne ex Rozier	Rosaceae	Accepted
1142	Geum aleppicum Jacq.	Rosaceae	Accepted
1143	Laurocerasus undulata (Buch.-Ham. ex D.Don) M.Roem.	Rosaceae	Unresolved
1144	Malus × prunifolia (Willd.) Borkh.	Rosaceae	Accepted
1145	Malus × spectabilis (Sol.) Borkh.	Rosaceae	Accepted
1146	Malus baccata (L.) Borkh.	Rosaceae	Accepted
1147	Malus doumeri (Bois) A.Chev.	Rosaceae	Accepted
1148	Malus hupehensis (Pamp.) Rehder	Rosaceae	Accepted
1149	Malus prattii (Hemsl.) C.K.Schneid.	Rosaceae	Accepted
1150	Malus pumila Mill.	Rosaceae	Accepted
1151	Malus sieboldii (Regel) Rehder	Rosaceae	Accepted
1152	Photinia beauverdiana C.K.Schneid.	Rosaceae	Accepted
1153	Photinia bodinieri H.L‚v.	Rosaceae	Accepted
1154	Photinia glabra (Thunb.) Maxim.	Rosaceae	Accepted
1155	Photinia parvifolia (E.Pritz.) C.K.Schneid.	Rosaceae	Accepted
1156	Photinia serrulata Lindl.	Rosaceae	Unresolved
1157	Photinia villosa (Thunb.) DC.	Rosaceae	Accepted
1158	Physocarpus amurensis (Maxim.) Maxim.	Rosaceae	Accepted
1159	Prinsepia sinensis (Oliv.) Oliv. ex Bean	Rosaceae	Accepted
1160	Prinsepia uniflora Batal. var. serrata Rehd.	Rosaceae	From Flora of China
1161	Prinsepia uniflora Batalin	Rosaceae	Accepted
1162	Prinsepia utilis Royle	Rosaceae	Accepted
1163	Prunus armeniaca L.	Rosaceae	Accepted
1164	Prunus armeniaca var. mandschurica Maxim.	Rosaceae	Unresolved
1165	Prunus buergeriana Miq.	Rosaceae	Accepted
1166	Prunus clarofolia C.K.Schneid.	Rosaceae	Accepted
1167	Prunus davidiana (CarriŠre) Franch.	Rosaceae	Accepted
1168	Prunus dulcis (Mill.) D.A.Webb	Rosaceae	Accepted
1169	Prunus humilis Bunge	Rosaceae	Accepted
1170	Prunus japonica Thunb.	Rosaceae	Accepted
1171	Prunus kansuensis Rehder	Rosaceae	Accepted
1172	Prunus ledebouriana (Schltdl.) Y.Y.Yao	Rosaceae	Accepted
1173	Prunus mira Koehne	Rosaceae	Accepted
1174	Prunus mongolica Maxim.	Rosaceae	Accepted
1175	Prunus mume (Siebold) Siebold & Zucc.	Rosaceae	Accepted
1176	Prunus padus L.	Rosaceae	Accepted
1177	Prunus pedunculata (Pall.) Maxim.	Rosaceae	Accepted
1178	Prunus persica (L.) Batsch	Rosaceae	Accepted
1179	Prunus phaeosticta (Hance) Maxim.	Rosaceae	Accepted
1180	Prunus pseudocerasus Lindl.	Rosaceae	Accepted
1181	Prunus salicina Lindl.	Rosaceae	Accepted
1182	Prunus sibirica L.	Rosaceae	Accepted
1183	Prunus tangutica (Batalin) Koehne	Rosaceae	Accepted
1184	Prunus tomentosa Thunb.	Rosaceae	Accepted
1185	Prunus triloba Lindl.	Rosaceae	Accepted
1186	Prunus zippeliana Miq.	Rosaceae	Accepted
1187	Pyracantha angustifolia (Franch.) C.K.Schneid.	Rosaceae	Accepted
1188	Pyracantha crenulata (Roxb. ex D.Don) M.Roem.	Rosaceae	Accepted
1189	Pyracantha fortuneana (Maxim.) H.L.Li	Rosaceae	Accepted
1190	Pyrus betulifolia Bunge	Rosaceae	Accepted
1191	Pyrus bretschneideri Rehder	Rosaceae	Accepted
1192	Pyrus communis L.	Rosaceae	Accepted
1193	Pyrus pyrifolia (Burm.f.) Nakai	Rosaceae	Accepted
1194	Pyrus ussuriensis Maxim. ex Rupr.	Rosaceae	Accepted
1195	Pyrus xerophila T.T.Yu	Rosaceae	Accepted
1196	Rosa × damascena Mill.	Rosaceae	Unresolved
1197	Rosa banksiae var. normalis Regel	Rosaceae	Accepted
1198	Rosa bracteata J.C.Wendl.	Rosaceae	Accepted
1199	Rosa cymosa Tratt.	Rosaceae	Accepted
1200	Rosa davurica Pall.	Rosaceae	Accepted
1201	Rosa koreana Kom.	Rosaceae	Accepted
1202	Rosa laevigata Michx.	Rosaceae	Accepted
1203	Rosa maximowicziana Regel	Rosaceae	Accepted
1204	Rosa multiflora Thunb.	Rosaceae	Accepted
1205	Rosa roxburghii Tratt.	Rosaceae	Accepted
1206	Rosa rugosa Thunb.	Rosaceae	Accepted
1207	Rosa sweginzowii Koehne	Rosaceae	Accepted
1208	Rosa xanthina Lindl.	Rosaceae	Accepted
1209	Rostrinucula dependens (Rehder) Kudô	Rosaceae	Accepted
1210	Rubus allegheniensis Porter	Rosaceae	Accepted
1211	Rubus corchorifolius L.f.	Rosaceae	Accepted
1212	Rubus hirsutus Thunb.	Rosaceae	Accepted
1213	Rubus idaeus L.	Rosaceae	Accepted
1214	Rubus lambertianus Ser.	Rosaceae	Accepted
1215	Rubus sumatranus Miq.	Rosaceae	Accepted
1216	Rubus vulgaris Weihe & Nees	Rosaceae	Accepted
1217	Sanguisorba officinalis L.	Rosaceae	Accepted
1218	Sorbaria kirilowii (Regel & Tiling) Maxim.	Rosaceae	Accepted
1219	Sorbus alnifolia (Siebold & Zucc.) K.Koch	Rosaceae	Accepted
1220	Sorbus aucuparia L.	Rosaceae	Accepted
1221	Sorbus wilsoniana C.K.Schneid.	Rosaceae	Accepted
1222	Stranvaesia tomentosa T.T.Yu & T.C.Ku	Rosaceae	Unresolved
1223	Coffea arabica L.	Rubiaceae	Accepted
1224	Diplospora fruticosa Hemsl.	Rubiaceae	Accepted
1225	Gardenia jasminoides J.Ellis	Rubiaceae	Accepted
1226	Ixora chinensis Lam.	Rubiaceae	Accepted
1227	Lasianthus hirsutus (Roxb.) Merr.	Rubiaceae	Accepted
1228	Rubia chinensis Regel & Maack	Rubiaceae	Accepted
1229	Rubia cordifolia L.	Rubiaceae	Accepted
1230	Rubia schumanniana E.Pritz.	Rubiaceae	Accepted
1231	Boenninghausenia albiflora (Hook.) Rchb. ex Meisn.	Rutaceae	Accepted
1232	Citrus × aurantium L.	Rutaceae	Accepted
1233	Citrus grandis (L. ) Osbeck var. wentanyu Hort	Rutaceae	From journals
1234	Citrus junos Siebold ex Tanaka	Rutaceae	Accepted
1235	Citrus limon (L.) Osbeck	Rutaceae	Accepted
1236	Citrus maxima (Burm.) Merr.	Rutaceae	Accepted
1237	Citrus maxima (Burm.) Merr. 'Liangpin Yu'	Rutaceae	From Flora of China
1238	Citrus maxima (Burm.) Merr. 'Shatian Yu'	Rutaceae	From Flora of China
1239	Citrus medica L.	Rutaceae	Accepted
1240	Citrus paradisi Macfad.	Rutaceae	Accepted
1241	Citrus reticulata Blanco	Rutaceae	Accepted
1242	Citrus sinensis (L.) Osbeck	Rutaceae	Accepted
1243	Clausena excavata Burm.f.	Rutaceae	Accepted
1244	Evodia austrosinensis Hand.-Mazz.	Rutaceae	Unresolved
1245	Evodia fargesii Dode	Rutaceae	Unresolved
1246	Evodia glabrifolia (Champ.) N.P.Balakr.	Rutaceae	Unresolved
1247	Evodia lenticellata C.C.Huang	Rutaceae	Unresolved
1248	Evodia lepta Merr.	Rutaceae	Unresolved
1249	Evodia lepta var. chunii (Merr.) C.C.Huang	Rutaceae	Unresolved
1250	Evodia trichotoma (Lour.) Pierre	Rutaceae	Unresolved
1251	Exochorda racemosa subsp. serratifolia (S.Moore) F.Y.Gao & Maesen	Rutaceae	Accepted
1252	Murraya paniculata (L.) Jack	Rutaceae	Accepted
1253	Phellodendron amurense Rupr.	Rutaceae	Accepted
1254	Phellodendron chinense C.K.Schneid.	Rutaceae	Accepted
1255	Ruta graveolens L.	Rutaceae	Accepted
1256	Tetradium daniellii (Benn.) T.G.Hartley	Rutaceae	Accepted
1257	Tetradium ruticarpum (A.Juss.) T.G.Hartley	Rutaceae	Accepted
1258	Zanthoxylum acanthopodium DC.	Rutaceae	Accepted
1259	Zanthoxylum ailanthoides Siebold & Zucc.	Rutaceae	Accepted
1260	Zanthoxylum armatum DC.	Rutaceae	Accepted
1261	Zanthoxylum avicennae (Lam.) DC.	Rutaceae	Accepted
1262	Zanthoxylum bungeanum Maxim.	Rutaceae	Accepted
1263	Zanthoxylum dissitum Hemsl.	Rutaceae	Accepted
1264	Zanthoxylum echinocarpum Hemsl.	Rutaceae	Accepted
1265	Zanthoxylum micranthum Hemsl.	Rutaceae	Accepted
1266	Zanthoxylum molle Rehder	Rutaceae	Accepted
1267	Zanthoxylum myriacanthum Wall. ex Hook. f.	Rutaceae	Accepted
1268	Zanthoxylum nitidum (Roxb.) DC.	Rutaceae	Accepted
1269	Zanthoxylum planispinum var dintanensis	Rutaceae	Accepted
1270	Zanthoxylum scandens Blume	Rutaceae	Accepted
1271	Zanthoxylum schinifolium Siebold & Zucc.	Rutaceae	Accepted
1272	Meliosma cuneifolia Franch.	Sabiaceae	Accepted
1273	Meliosma velutina Rehder & E.H. Wilson	Sabiaceae	Accepted
1274	Idesia polycarpa Maxim.	Salicaceae	Accepted
1275	Itoa orientalis Hemsl.	Salicaceae	Accepted
1276	Scolopia saeva (Hance) Hance	Salicaceae	Accepted
1277	Osyris lanceolata Hochst. & Steud.	Santalaceae	Accepted
1278	Pyrularia edulis (Wall.) A. DC.	Santalaceae	Accepted
1279	Santalum album L.	Santalaceae	Accepted
1280	Scleropyrum pentandrum (Dennst.) Mabb.	Santalaceae	Accepted
1281	Scleropyrum wallichianum var. mekongense (Gagnep.) Lecomte	Santalaceae	Unresolved
1282	Acer buergerianum Miq.	Sapindaceae	Accepted
1283	Acer campbellii subsp. sinense (Pax) P.C.DeJon	Sapindaceae	Accepted
1284	Acer davidii Franch.	Sapindaceae	Accepted
1285	Acer davidii subsp. grosseri (Pax) P.C. DeJong	Sapindaceae	Accepted
1286	Acer negundo L.	Sapindaceae	Accepted
1287	Acer palmatum Thunb.	Sapindaceae	Accepted
1288	Acer pictum Thunb.	Sapindaceae	Accepted
1289	Acer pseudosieboldianum (Pax) Kom.	Sapindaceae	Accepted
1290	Acer tataricum subsp. ginnala (Maxim.) Wesm.	Sapindaceae	Accepted
1291	Acer tataricum subsp. theiferum (W.P.Fang) Y.S.Chen & P.C.de Jong	Sapindaceae	Accepted
1292	Acer triflorum Kom.	Sapindaceae	Accepted
1293	Acer truncatum Bunge	Sapindaceae	Accepted
1294	Aesculus chinensis Bunge	Sapindaceae	Accepted
1295	Aesculus chinensis var. wilsonii (Rehder) Turland & N.H.Xia	Sapindaceae	Accepted
1296	Aesculus wangii Hu	Sapindaceae	Accepted
1297	Allophylus cobbe (L.) Raeusch.	Sapindaceae	Accepted
1298	Allophylus viridis Radlk.	Sapindaceae	Accepted
1299	Amesiodendron chinense (Merr.) Hu	Sapindaceae	Accepted
1300	Arytera littoralis Blume	Sapindaceae	Accepted
1301	Boniodendron minus (Hemsl.) T.C.Chen	Sapindaceae	Accepted
1302	Cardiospermum halicacabum L.	Sapindaceae	Accepted
1303	Delavaya yunnanensis Franch.	Sapindaceae	Accepted
1304	Dimocarpus longan Lour.	Sapindaceae	Accepted
1305	Dipteronia sinensis Oliv.	Sapindaceae	Accepted
1306	Dodonaea viscosa (L.) Jacq.	Sapindaceae	Accepted
1307	Eurycorymbus cavaleriei (H.Lév.) Rehder & Hand.-Mazz.	Sapindaceae	Accepted
1308	Handeliodendron bodinieri (H. Lév.) Rehder	Sapindaceae	Accepted
1309	Koelreuteria bipinnata Franch.	Sapindaceae	Accepted
1310	Koelreuteria bipinnata Franch. var. integrifoliola (Merr.) T. Chen	Sapindaceae	From Flora of China
1311	Koelreuteria paniculata Laxm.	Sapindaceae	Accepted
1312	Nephelium chryseum Blume	Sapindaceae	Accepted
1313	Sapindus delavayi (Franch.) Radlk.	Sapindaceae	Accepted
1314	Sapindus mukorossi Gaertn.	Sapindaceae	Accepted
1315	Sapindus rarak DC.	Sapindaceae	Accepted
1316	Sapindus saponaria L.	Sapindaceae	Accepted
1317	Schleichera trijuga Willd.	Sapindaceae	Accepted
1318	Xanthoceras sorbifolium Bunge	Sapindaceae	Accepted
1319	Xerospermum bonii (Lecomte) Radlk.	Sapindaceae	Accepted
1320	Chrysophyllum cainito L.	Sapotaceae	Accepted
1321	Eberhardtia aurata (Pierre ex Dubard) Lecomte	Sapotaceae	Accepted
1322	Eberhardtia tonkinensis Lecomte	Sapotaceae	Accepted
1323	Madhuca pasquieri (Dubard) H.J.Lam	Sapotaceae	Accepted
1324	Mimusops elengi L.	Sapotaceae	Accepted
1325	Planchonella clemensii (Lecomte) P.Royen	Sapotaceae	Accepted
1326	Planchonella grandifolia (Wall.) Pierre	Sapotaceae	Accepted
1327	Pouteria campechiana (Kunth) Baehni	Sapotaceae	Accepted
1328	Sarcosperma laurinum (Benth.) Hook.f.	Sapotaceae	Accepted
1329	Vitellaria paradoxa C.F.Gaertn.	Sapotaceae	Accepted
1330	Xantolis longispinosa (Merr.) H.S.Low	Sapotaceae	Accepted
1331	Illicium angustisepalum A.C. Sm.	Schisandraceae	Accepted
1332	Illicium verum Hook.f.	Schisandraceae	Accepted
1333	Illicium lanceolatum A.C. Sm.	Schisandraceae	Accepted
1334	Kadsura coccinea (Lem.) A.C.Sm.	Schisandraceae	Accepted
1335	Kadsura heteroclita (Roxb.) Craib	Schisandraceae	Accepted
1336	Kadsura longipedunculata Finet & Gagnep.	Schisandraceae	Accepted
1337	Schisandra chinensis (Turcz.) Baill.	Schisandraceae	Accepted
1338	Schisandra sphenanthera Rehder & E.H.Wilson	Schisandraceae	Accepted
1339	Schoepfia jasminodora Siebold & Zucc.	Schoepfiaceae	Accepted
1340	Buddleja albiflora Hemsl.	Scrophulariaceae	Accepted
1341	Ailanthus altissima (Mill.) Swingle	Simaroubaceae	Accepted
1342	Brucea javanica (L.) Merr.	Simaroubaceae	Accepted
1343	Picrasma javanica Blume	Simaroubaceae	Accepted
1344	Picrasma quassioides (D.Don) Benn.	Simaroubaceae	Accepted
1345	Heterosmilax chinensis F.T.Wang	Smilacaceae	Accepted
1346	Smilax glabra Roxb.	Smilacaceae	Accepted
1347	Smilax scobinicaulis C.H.Wright	Smilacaceae	Accepted
1348	Capsicum annuum L.	Solanaceae	Accepted
1349	Datura innoxia Mill.	Solanaceae	Accepted
1350	Datura metel L.	Solanaceae	Accepted
1351	Datura stramonium L.	Solanaceae	Accepted
1352	Hyoscyamus niger L.	Solanaceae	Accepted
1353	Lycium chinense Mill.	Solanaceae	Accepted
1354	Lycopersicon esculentum Mill.	Solanaceae	Accepted
1355	Nicandra physalodes (L.) Gaertn.	Solanaceae	Accepted
1356	Nicotiana rustica L.	Solanaceae	Accepted
1357	Nicotiana tabacum L.	Solanaceae	Accepted
1358	Physalis alkekengi L.	Solanaceae	Accepted
1359	Physalis alkekengi var. franchetii (Mast.) Makino	Solanaceae	Accepted
1360	Physalis pubescens L.	Solanaceae	Accepted
1361	Solanum coagulans Forssk.	Solanaceae	Unresolved
1362	Solanum japonense Nakai	Solanaceae	Accepted
1363	Solanum lyratum Thunb.	Solanaceae	Accepted
1364	Solanum melongena L.	Solanaceae	Accepted
1365	Solanum pseudocapsicum L.	Solanaceae	Accepted
1366	Solanum pseudocapsicum var. diflorum (Vell.) Bitter	Solanaceae	Accepted
1367	Solanum surattense Burm. f.	Solanaceae	Accepted
1368	Solanum virginianum L.	Solanaceae	Accepted
1369	Stachyurus chinensis Franch.	Stachyuraceae	Accepted
1370	Euscaphis japonica (Thunb.) Kanitz	Staphyleaceae	Accepted
1371	Staphylea bumalda DC.	Staphyleaceae	Accepted
1372	Turpinia pomifera (Roxb.) DC.	Staphyleaceae	Accepted
1373	Alniphyllum fortunei (Hemsl.) Makino	Styracaceae	Accepted
1374	Melliodendron xylocarpum Hand.-Mazz.	Styracaceae	Accepted
1375	Sinojackia xylocarpa Hu	Styracaceae	Accepted
1376	Styrax agrestis (Lour.) G. Don	Styracaceae	Accepted
1377	Styrax chinensis Hu & S.Ye Liang	Styracaceae	Accepted
1378	Styrax confusus Hemsl.	Styracaceae	Accepted
1379	Styrax dasyanthus Perkins	Styracaceae	Accepted
1380	Styrax faberi Perkins	Styracaceae	Accepted
1381	Styrax huanus Rehder	Styracaceae	Accepted
1382	Styrax japonicus Siebold & Zucc.	Styracaceae	Accepted
1383	Styrax limprichtii Lingelsh. & Borza	Styracaceae	Accepted
1384	Styrax macrocarpus Cheng	Styracaceae	Accepted
1385	Styrax roseus Dunn	Styracaceae	Accepted
1386	Styrax suberifolius Hook. & Arn.	Styracaceae	Accepted
1387	Styrax tonkinensis Craib ex Hartwich	Styracaceae	Accepted
1388	Symplocos cochinchinensis (Lour.) S. Moore	Symplocaceae	Accepted
1389	Symplocos cochinchinensis var. laurina (Retz.) Noot.	Symplocaceae	Accepted
1390	Symplocos lancifolia Siebold & Zucc.	Symplocaceae	Accepted
1391	Symplocos lucida (Thunb.) Siebold & Zucc.	Symplocaceae	Accepted
1392	Symplocos paniculata (Thunb.) Miq.	Symplocaceae	Unresolved
1393	Symplocos sumuntia Buch.-Ham. ex D. Don	Symplocaceae	Accepted
1394	Symplocos wikstroemiifolia Hayata	Symplocaceae	Accepted
1395	Cephalotaxus fortunei Hook.	Taxaceae	Accepted
1396	Cephalotaxus sinensis (Rehder & E.H.Wilson) H.L.Li	Taxaceae	Accepted
1397	Taxus wallichiana var. chinensis (Pilg.) Florin	Taxaceae	Accepted
1398	Taxus wallichiana var. mairei (Lemée & H.Lév.) L.K.Fu & Nan Li	Taxaceae	Accepted
1399	Torreya grandis Fortune ex Lindl.	Taxaceae	Accepted
1400	Torreya grandis var. fargesii (Franch.) Silba	Taxaceae	Accepted
1401	Torreya grandis var. jiulongshanensis	Taxaceae	From Flora of China
1402	Torreya grandis var. yunnanensis (W.C.Cheng & L.K.Fu) Silba	Taxaceae	Accepted
1403	Torreya jackii Chun	Taxaceae	Accepted
1404	Torreya nucifera (L.) Siebold & Zucc.	Taxaceae	Accepted
1405	Camellia acutissima H.T.Chang	Theaceae	Accepted
1406	Camellia albogigas Hu	Theaceae	Accepted
1407	Camellia assimilis Champ. ex Benth.	Theaceae	Accepted
1408	Camellia assimiloides Sealy	Theaceae	Accepted
1409	Camellia brevistyla (Hayata) Cohen-Stuart	Theaceae	Accepted
1410	Camellia brevistyla var. microphylla (Merr.) T.L.Ming	Theaceae	Accepted
1411	Camellia carprellana	Theaceae	From journals
1412	Camellia caudata Wall.	Theaceae	Accepted
1413	Camellia chekiangoleosa Hu	Theaceae	Accepted
1414	Camellia chrysantha (Hu) Tuyama	Theaceae	Accepted
1415	Camellia cordifolia (Metcalf) Nakai	Theaceae	Accepted
1416	Camellia costei H.Lév.	Theaceae	Accepted
1417	Camellia crapnelliana Tutcher	Theaceae	Accepted
1418	Camellia cryptoneura H.T.Chang	Theaceae	Unresolved
1419	Camellia cuspidata (Kochs) Bean	Theaceae	Accepted
1420	Camellia euryoides Lindl.	Theaceae	Accepted
1421	Camellia fluviatilis Hand.-Mazz.	Theaceae	Accepted
1422	Camellia forrestii (Diels) Cohen-Stuart	Theaceae	Accepted
1423	Camellia furfuracea (Merr.) Cohen-Stuart	Theaceae	Accepted
1424	Camellia gigantocarpa S.Y.Hu & T.C.Huang	Theaceae	Accepted
1425	Camellia grijsii Hance	Theaceae	Accepted
1426	Camellia handelii Sealy	Theaceae	Accepted
1427	Camellia japonica L.	Theaceae	Accepted
1428	Camellia magniflora H.T.Chang	Theaceae	Unresolved
1429	Camellia meiocarpa HU	Theaceae	Unresolved
1430	Camellia nanyoungensis HU	Theaceae	Unresolved
1431	Camellia nitidissima C.W.Chi	Theaceae	Accepted
1432	Camellia obtusifolia H.T.Chang	Theaceae	Accepted
1433	Camellia oleifera Abel	Theaceae	Accepted
1434	Camellia parvimuricata H.T.Chang	Theaceae	Accepted
1435	Camellia pdyodonta var caudatifolia	Theaceae	From journals
1436	Camellia pitardii var. alba H.T.Chang	Theaceae	Unresolved
1437	Camellia pitardii var. compressa (Hung T.Chang & X.K.Wen) T.L.Ming	Theaceae	Accepted
1438	Camellia polyodonta F.C.How ex Hu	Theaceae	Accepted
1439	Camellia reticulata Lindl.	Theaceae	Accepted
1440	Camellia rosthorniana Hand.-Mazz.	Theaceae	Accepted
1441	Camellia rubimuricata H.T.Chang & Z.R.Xu	Theaceae	Unresolved
1442	Camellia salicifolia Champ. ex Benth.	Theaceae	Accepted
1443	Camellia saluenensis Stapf ex Bean	Theaceae	Accepted
1444	Camellia sasanqua Thunb.	Theaceae	Accepted
1445	Camellia semiserrata C.W.Chi	Theaceae	Accepted
1446	Camellia setiperulata H.T.Chang & B.K.Lee	Theaceae	Accepted
1447	Camellia shensiensis H.T.Chang & B.M.Barthol.	Theaceae	Accepted
1448	Camellia sinensis (L.) Kuntze	Theaceae	Accepted
1449	Camellia sinensis var. assamica (J.W.Mast.) Kitam.	Theaceae	Accepted
1450	Camellia tachunsis	Theaceae	From journals
1451	Camellia taishuensis	Theaceae	From journals
1452	Camellia taliensis (W.W.Sm.) Melch.	Theaceae	Accepted
1453	Camellia transarisanensis (Hayata) Cohen-Stuart	Theaceae	Accepted
1454	Camellia tuberculata S.S.Chien	Theaceae	Accepted
1455	Camellia vietnamensis T.C.Huang	Theaceae	Accepted
1456	Camellia yunnanensis (Pit. ex Diels) Cohen-Stuart	Theaceae	Accepted
1457	Gordonia axillaris (Roxb. ex Ker Gawl.) Endl.	Theaceae	Accepted
1458	Gordonia speciosa (Gardner) Choisy	Theaceae	Accepted
1459	Pyrenaria hirta (Hand.-Mazz.) H. Keng	Theaceae	Accepted
1460	Pyrenaria jonquieriana subsp. multisepala (Merr. & Chun) S.X. Yang	Theaceae	Accepted
1461	Pyrenaria microcarpa (Dunn) H. Keng	Theaceae	Accepted
1462	Pyrenaria spectabilis (Champ. ex Benth.) C.Y. Wu & S.X. Yang	Theaceae	Accepted
1463	Pyrenaria spectabilis var. greeniae (Chun) S.X. Yang	Theaceae	Accepted
1464	Aquilaria agallocha Roxb.	Thymelaeaceae	Unresolved
1465	Aquilaria sinensis (Lour.) Spreng.	Thymelaeaceae	Accepted
1466	Daphne tangutica Maxim.	Thymelaeaceae	Accepted
1467	Wikstroemia indica (L.) C.A. Mey.	Thymelaeaceae	Accepted
1468	Tetracentron sinense Oliv.	Trochodendraceae	Accepted
1469	Tropaeolum majus L.	Tropaeolaceae	Accepted
1470	Hemiptelea davidii (Hance) Planch.	Ulmaceae	Accepted
1471	Ulmus changii W.C. Cheng	Ulmaceae	Accepted
1472	Ulmus davidiana var. japonica (Rehder) Nakai	Ulmaceae	Accepted
1473	Ulmus glaucescens Franch.	Ulmaceae	Accepted
1474	Ulmus laciniata (Trautv.) Mayr	Ulmaceae	Accepted
1475	Ulmus laevis Pall.	Ulmaceae	Accepted
1476	Ulmus macrocarpa Hance	Ulmaceae	Accepted
1477	Ulmus parvifolia Jacq.	Ulmaceae	Accepted
1478	Ulmus pumila L.	Ulmaceae	Accepted
1479	Ulmus szechuanica W.P. Fang	Ulmaceae	Accepted
1480	Zelkova schneideriana Hand.-Mazz.	Ulmaceae	Accepted
1481	Zelkova serrata (Thunb.) Makino	Ulmaceae	Accepted
1482	Boehmeria dolichostachya var. mollis (W.T.Wang) W.T.Wang & C.J.Chen	Urticaceae	Accepted
1483	Boehmeria japonica (L.f.) Miq.	Urticaceae	Accepted
1484	Boehmeria nivea (L.) Gaudich.	Urticaceae	Accepted
1485	Boehmeria tricuspis (Hance) Makino	Urticaceae	Accepted
1486	Dendrocnide urentissima (Gagnep.) Chew	Urticaceae	Accepted
1487	Ampelopsis delavayana Planch. ex Franch.	Vitaceae	Accepted
1488	Ampelopsis grossedentata (Hand.-Mazz.) W.T.Wang	Vitaceae	Accepted
1489	Cayratia japonica (Thunb.) Gagnep.	Vitaceae	Accepted
1490	Parthenocissus quinquefolia (L.) Planch.	Vitaceae	Accepted
1491	Parthenocissus tricuspidata (Siebold & Zucc.) Planch.	Vitaceae	Accepted
1492	Vitis amurensis Rupr.	Vitaceae	Accepted
1493	Vitis davidii (Rom.Caill.) Foëx	Vitaceae	Accepted
1494	Vitis flexuosa Thunb.	Vitaceae	Accepted
1495	Vitis heyneana Roem. & Schult.	Vitaceae	Accepted
1496	Vitis vinifera L.	Vitaceae	Accepted
1497	Dianella ensifolia (L.) DC.	Xanthorrhoeaceae	Accepted
1498	Alpinia japonica (Thunb.) Miq.	Zingiberaceae	Accepted
1499	Tribulus terrestris L.	Zygophyllaceae	Accepted
