# Supplementary material for: Investigation of Plant Species with Identified Seed Oil Fatty Acids in Chinese Literature and Analysis of Five Unsurveyed Chinese Endemic Species
Source: Front Plant Sci. 2017 Feb 22;8:224. doi: 10.3389/fpls.2017.00224 (PMC5320941; doi:10.3389/fpls.2017.00224)
Supplement: Supplementary file 2 [file Table2.XLSX]

## Sheet: S2
Table S2. Chinese endemic plant species with identified fatty acid profiles
Notes: Names of plant species in bold font are covered in PhyloFAdb (https://phylofadb.bch.msu.edu/) and SOFA (http://sofa.mri.bund.de/) databases. Names of genus or family that are considered to be endemic to China are indicated by grey fill color.
No.	Species	Genus	Family
1	Actinidia chinensis Planch.	Actinidia	Actinidiaceae
2	Viburnum betulifolium Batalin	Viburnum	Adoxaceae
3	Viburnum macrocephalum Fortune	Viburnum	Adoxaceae
4	Viburnum propinquum Hemsl.	Viburnum	Adoxaceae
5	Viburnum propinquum Hemsl. var. mairei W. W. Smith	Viburnum	Adoxaceae
6	Viburnum rhytidophyllum Hemsl.	Viburnum	Adoxaceae
7	Viburnum schensianum Maxim.	Viburnum	Adoxaceae
8	Viburnum setigerum Hance	Viburnum	Adoxaceae
9	Dracontomelon macrocarpum H.L.Li	Dracontomelon	Anacardiaceae
10	Rhus hypoleuca Champ. ex Benth.	Rhus	Anacardiaceae
11	Toxicodendron delavayi (Franch.) F.A. Barkley	Toxicodendron	Anacardiaceae
12	Toxicodendron delavayi var. quinquejugum (Rehder & E.H. Wilson) C.Y. Wu & T.L. Ming	Toxicodendron	Anacardiaceae
13	Fissistigma oldhamii (Hemsl.) Merr.	Fissistigma	Annonaceae
14	Fissistigma retusum (H.Lév.) Rehder	Fissistigma	Annonaceae
15	Goniothalamus howii Merr. & Chun	Goniothalamus	Annonaceae
16	Ferula sinkiangensis K.M.Shen	Ferula	Apiaceae
17	Trachyspermum scaberulum (Franch.) H. Wolff ex Hand.-Mazz.	Trachyspermum	Apiaceae
18	Melodinus fusiformis Champ. ex Benth.	Melodinus	Apocynaceae
19	Ilex aculeolata Nakai	Ilex	Aquifoliaceae
20	Sauromatum giganteum (Engl.) Cusimano & Hett.	Sauromatum	Araceae
21	Aralia chinensis L.	Aralia	Araliaceae
22	Dendropanax confertus H.L.Li	Dendropanax	Araliaceae
23	Eleutherococcus nodiflorus (Dunn) S.Y.Hu	Eleutherococcus	Araliaceae
24	Berberis veitchii C.K.Schneid.	Berberis	Berberidaceae
25	Berberis wilsoniae Hemsl.	Berberis	Berberidaceae
26	Alnus cremastogyne Burkill	Alnus	Betulaceae
27	Betula albosinensis Burkill	Betula	Betulaceae
28	Carpinus fargesiana H.J.P.Winkl.	Carpinus	Betulaceae
29	Corylus chinensis Franch.	Corylus	Betulaceae
30	Corylus yunnanensis (Franch.) A.Camus	Corylus	Betulaceae
31	Ostryopsis davidiana Decne.	Ostryopsis	Betulaceae
32	Catalpa bungei C.A.Mey.	Catalpa	Bignoniaceae
33	Bothriospermum chinense Bunge	Bothriospermum	Boraginaceae
34	Lepidium cuneiforme C.Y. Wu	Lepidium	Brassicaceae
35	Pugionium cornutum (L.) Gaertn.	Pugionium	Brassicaceae
36	Chimonanthus nitens Oliv.	Chimonanthus	Calycanthaceae
37	Adenophora trachelioides Maxim.	Adenophora	Campanulaceae
38	Celtis chekiangensis C.C.Cheng	Celtis	Cannabaceae
39	Celtis julianae C.K.Schneid.	Celtis	Cannabaceae
40	Pteroceltis tatarinowii Maxim.	Pteroceltis	Cannabaceae
41	Trema nitida C.J. Chen	Trema	Cannabaceae
42	Celastrus angulatus Maxim.	Celastrus	Celastraceae
43	Celastrus gemmatus Loes.	Celastrus	Celastraceae
44	Celastrus rosthornianus Loes.	Celastrus	Celastraceae
45	Euonymus actinocarpus Loes.	Euonymus	Celastraceae
46	Euonymus centidens H.Lév.	Euonymus	Celastraceae
47	Euonymus myrianthus Hemsl.	Euonymus	Celastraceae
48	Euonymus phellomanus Loes.	Euonymus	Celastraceae
49	Euonymus sanguineus Loes. ex Diels	Euonymus	Celastraceae
50	Euonymus schensianus Maxim.	Euonymus	Celastraceae
51	Euonymus verrucosoides Loes.	Euonymus	Celastraceae
52	Loeseneriella yunnanensis (Hu) A.C. Sm.	Loeseneriella	Celastraceae
53	Maytenus austroyunnanensis S.J. Pei & Y.H. Li	Maytenus	Celastraceae
54	Salacia amplifolia Merr. ex Chun & F.C. How	Salacia	Celastraceae
55	Garcinia oblongifolia Champ. ex Benth.	Garcinia	Clusiaceae
56	Disporum bodinieri (H.Lév. & Vaniot) F.T.Wang & Tang	Disporum	Colchicaceae
57	Artemisia ordosica Krasch.	Artemisia	Compositae
58	Atractylodes macrocephala Koidz.	Atractylodes	Compositae
59	Camptotheca acuminata Decne.	Camptotheca	Cornaceae
60	Cornus bretschneideri L.Henry	Cornus	Cornaceae
61	Cornus wilsoniana Wangerin	Cornus	Cornaceae
62	Siraitia grosvenorii (Swingle) C.Jeffrey ex A.M.Lu & Zhi Y.Zhang	Siraitia	Cucurbitaceae
63	Thladiantha longifolia Cogn. ex Oliv.	Thladiantha	Cucurbitaceae
64	Trichosanthes dafangensis N.G. Ye & S.J. Li	Trichosanthes	Cucurbitaceae
65	Trichosanthes fissibracteata C.Y.Wu ex C.Y.Cheng & Yueh	Trichosanthes	Cucurbitaceae
66	Trichosanthes laceribractea Hayata	Trichosanthes	Cucurbitaceae
67	Trichosanthes rosthornii Harms	Trichosanthes	Cucurbitaceae
68	Cupressus duclouxiana Hickel	Cupressus	Cupressaceae
69	Cupressus funebris Endl.	Cupressus	Cupressaceae
70	Juniperus formosana Hayata	Juniperus	Cupressaceae
71	Elaeagnus mollis Diels	Elaeagnus	Elaeagnaceae
72	Hippophae neurocarpa S.W. Liu & T.N. He	Hippophae	Elaeagnaceae
73	Elaeocarpus duclouxii Gagnep.	Elaeocarpus	Elaeocarpaceae
74	Sloanea hemsleyana (Ito) Rehder & E.H. Wilson	Sloanea	Elaeocarpaceae
75	Sloanea leptocarpa Diels	Sloanea	Elaeocarpaceae
76	Eucommia ulmoides Oliv.	Eucommia	Eucommiaceae
77	Croton euryphyllus W.W.Sm.	Croton	Euphorbiaceae
78	Euphorbia kansuensis Prokh.	Euphorbia	Euphorbiaceae
79	Mallotus lianus Croizat	Mallotus	Euphorbiaceae
80	Quercus chenii Nakai	Quercus	Fagaceae
81	Ginkgo biloba L.	Ginkgo	Ginkgoaceae
82	Ribes giraldii Jancz.	Ribes	Grossulariaceae
83	Ribes qingzangense	Ribes	Grossulariaceae
84	Ribes stenocarpum Maxim.	Ribes	Grossulariaceae
85	Corylopsis multiflora Hance	Corylopsis	Hamamelidaceae
86	Distylium chinense (Franch. ex Hemsl.) Diels	Distylium	Hamamelidaceae
87	Fortunearia sinensis Rehder & E.H.Wilson	Fortunearia	Hamamelidaceae
88	Carya cathayensis Sarg.	Carya	Juglandaceae
89	Carya hunanensis C.C.Cheng & R.H.Chang	Carya	Juglandaceae
90	Cyclocarya paliurus (Batalin) Iljinsk.	Cyclocarya	Juglandaceae
91	Chelonopsis lichiangensis W.W.Sm.	Chelonopsis	Lamiaceae
92	Clerodendrum kwangtungense Hand.-Mazz.	Clerodendrum	Lamiaceae
93	Elsholtzia rugulosa Hemsl.	Elsholtzia	Lamiaceae
94	Isodon eriocalyx (Dunn) Kudô	Isodon	Lamiaceae
95	Isodon rubescens (Hemsl.) H.Hara	Isodon	Lamiaceae
96	Nepeta souliei H.Lév.	Nepeta	Lamiaceae
97	Salvia przewalskii Maxim.	Salvia	Lamiaceae
98	Stauntonia obovatifoliola subsp. urophylla (Hand.-Mazz.) H.N. Qin	Stauntonia	Lardizabalaceae
99	Actinodaphne cupularis (Hemsl.) Gamble	Actinodaphne	Lauraceae
100	Beilschmiedia kweichowensis C.Y.Cheng	Beilschmiedia	Lauraceae
101	Cinnamomum bodinieri H.Lév.	Cinnamomum	Lauraceae
102	Cinnamomum migao H.W.Li	Cinnamomum	Lauraceae
103	Cinnamomum saxatile H.W.Li	Cinnamomum	Lauraceae
104	Cinnamomum septentrionale Hand.-Mazz.	Cinnamomum	Lauraceae
105	Cinnamomum tenuipile Kosterm.	Cinnamomum	Lauraceae
106	Cinnamomum wilsonii Gamble	Cinnamomum	Lauraceae
107	Cryptocarya chinensis (Hance) Hemsl.	Cryptocarya	Lauraceae
108	Lindera chienii W.C. Cheng	Lindera	Lauraceae
109	Lindera chunii Merr.	Lindera	Lauraceae
110	Lindera fragrans Oliv.	Lindera	Lauraceae
111	Lindera kwangtungensis (H. Liu) C.K. Allen	Lindera	Lauraceae
112	Lindera reflexa Hemsl.	Lindera	Lauraceae
113	Lindera rubronervia Gamble	Lindera	Lauraceae
114	Lindera setchuenensis Gamble	Lindera	Lauraceae
115	Litsea auriculata S.S. Chien & W.C. Cheng	Litsea	Lauraceae
116	Litsea chunii W.C. Cheng	Litsea	Lauraceae
117	Litsea dilleniifolia P.Y. Pai & P.H. Huang	Litsea	Lauraceae
118	Litsea greenmaniana C.K. Allen	Litsea	Lauraceae
119	Litsea populifolia (Hemsl.) Gamble	Litsea	Lauraceae
120	Litsea pungens Hemsl.	Litsea	Lauraceae
121	Litsea subcoriacea Yen C. Yang & P.H. Huang	Litsea	Lauraceae
122	Machilus breviflora (Benth.) Hemsl.	Machilus	Lauraceae
123	Machilus pauhoi Kaneh	Machilus	Lauraceae
124	Neocinnamomum delavayi (Lecomte) H. Liu	Neocinnamomum	Lauraceae
125	Neolitsea chuii Merr.	Neolitsea	Lauraceae
126	Neolitsea phanerophlebia Merr.	Neolitsea	Lauraceae
127	Neolitsea wushanica (Chun) Merr.	Neolitsea	Lauraceae
128	Phoebe bournei (Hemsl.) Yen C. Yang	Phoebe	Lauraceae
129	Phoebe chekiangensis P.T. Li	Phoebe	Lauraceae
130	Phoebe neurantha (Hemsl.) Gamble	Phoebe	Lauraceae
131	Phoebe zhennan S.K. Lee & F.N. Wei	Phoebe	Lauraceae
132	Sinosassafras flavinervium (C.K. Allen) H.W. Li	Sinosassafras	Lauraceae
133	Astragalus chinensis L.f.	Astragalus	Leguminosae
134	Dalbergia odorifera T.C.Chen	Dalbergia	Leguminosae
135	Gleditsia microphylla D.A. Gordon ex Y.T. Lee	Gleditsia	Leguminosae
136	Gleditsia sinensis Lam.	Gleditsia	Leguminosae
137	Mucuna birdwoodiana Tutcher	Mucuna	Leguminosae
138	Mucuna lamellata Wilmot-Dear	Mucuna	Leguminosae
139	Ormosia hosiei Hemsl. & E.H.Wilson	Ormosia	Leguminosae
140	Sophora davidii (Franch.) Pavol.	Sophora	Leguminosae
141	Wisteria villosa Rehder	Wisteria	Leguminosae
142	Firmiana major (W.W.Sm.) Hand.-Mazz.	Firmiana	Malvaceae
143	Pterospermum menglunense H.H. Hsue	Pterospermum	Malvaceae
144	Reevesia longipetiolata Merr. & Chun	Reevesia	Malvaceae
145	Sida szechuensis Matsuda	Sida	Malvaceae
146	Tilia mongolica Maxim.	Tilia	Malvaceae
147	Urena procumbens L.	Urena	Malvaceae
148	Stephania hainanensis H.S. Lo & Y. Tsoong	Stephania	Menispermaceae
149	Syzygium grijsii (Hance) Merr. & L.M.Perry	Syzygium	Myrtaceae
150	Nitraria tangutorum Bobrov	Nitraria	Nitrariaceae
151	Peganum multisectum (Maxim.) Bobrov	Peganum	Nitrariaceae
152	Malania oleifera Chun & S.K. Lee	Malania	Olacaceae
153	Forsythia suspensa (Thunb.) Vahl	Forsythia	Oleaceae
154	Jasminum nudiflorum Lindl.	Jasminum	Oleaceae
155	Ligustrum lucidum W.T.Aiton	Ligustrum	Oleaceae
156	Ligustrum quihoui Carrière	Ligustrum	Oleaceae
157	Osmanthus fragrans Lour.	Osmanthus	Oleaceae
158	Osmanthus yunnanensis (Franch.) P.S.Green	Osmanthus	Oleaceae
159	Paeonia decomposita Hand.-Mazz.	Paeonia	Paeoniaceae
160	Paeonia delavayi Franch.	Paeonia	Paeoniaceae
161	Paeonia ludlowii (Stern & G.Taylor) D.Y.Hong	Paeonia	Paeoniaceae
162	Paeonia ostii T.Hong & J.X.Zhang	Paeonia	Paeoniaceae
163	Paeonia rockii (S.G.Haw & Lauener) T.Hong & J.J.Li ex D.Y.Hong	Paeonia	Paeoniaceae
164	Paeonia × suffruticosa Andrews	Paeonia	Paeoniaceae
165	Dicranostigma leptopodum (Maxim.) Fedde	Dicranostigma	Papaveraceae
166	Macleaya microcarpa (Maxim.) Fedde	Macleaya	Papaveraceae
167	Actephila merrilliana Chun	Actephila	Phyllanthaceae
168	Bischofia polycarpa (H.Lév.) Airy Shaw	Bischofia	Phyllanthaceae
169	Glochidion wrightii Benth.	Glochidion	Phyllanthaceae
170	Abies fabri (Mast.) Craib	Abies	Pinaceae
171	Abies forrestii var. smithii R.Vig. & Gaussen	Abies	Pinaceae
172	Cathaya argyrophylla Chun & Kuang	Cathaya	Pinaceae
173	Keteleeria davidiana (C.E.Bertrand) Beissn.	Keteleeria	Pinaceae
174	Larix potaninii Batalin	Larix	Pinaceae
175	Picea asperata Mast.	Picea	Pinaceae
176	Picea crassifolia Kom.	Picea	Pinaceae
177	Picea meyeri Rehder & E.H.Wilson	Picea	Pinaceae
178	Pinus bungeana Zucc. ex Endl.	Pinus	Pinaceae
179	Pinus massoniana Lamb.	Pinus	Pinaceae
180	Pinus taiwanensis Hayata	Pinus	Pinaceae
181	Pinus yunnanensis Franch.	Pinus	Pinaceae
182	Pseudolarix amabilis (J.Nelson) Rehder	Pseudolarix	Pinaceae
183	Pittosporum crispulum Gagnep.	Pittosporum	Pittosporaceae
184	Pittosporum planilobum Hung T. Chang & S.Z. Yan	Pittosporum	Pittosporaceae
185	Maesa hupehensis Rehder	Maesa	Primulaceae
186	Aconitum flavum Hand.-Mazz.	Aconitum	Ranunculaceae
187	Thalictrum uncatum Maxim.	Thalictrum	Ranunculaceae
188	Rhamnus leptophylla C.K. Schneid.	Rhamnus	Rhamnaceae
189	Rhamnus rugulosa Hemsl.	Rhamnus	Rhamnaceae
190	Sageretia paucicostata Maxim.	Sageretia	Rhamnaceae
191	Chaenomeles sinensis (Dum.Cours.) Koehne	Chaenomeles	Rosaceae
192	Crataegus scabrifolia (Franch.) Rehder	Crataegus	Rosaceae
193	Malus hupehensis (Pamp.) Rehder	Malus	Rosaceae
194	Malus prattii (Hemsl.) C.K.Schneid.	Malus	Rosaceae
195	Photinia parvifolia (E.Pritz.) C.K.Schneid.	Photinia	Rosaceae
196	Prinsepia uniflora Batal. var. serrata Rehd.	Prinsepia	Rosaceae
197	Prinsepia uniflora Batalin	Prinsepia	Rosaceae
198	Pyracantha angustifolia (Franch.) C.K.Schneid.	Pyracantha	Rosaceae
199	Pyracantha fortuneana (Maxim.) H.L.Li	Pyracantha	Rosaceae
200	Pyrus bretschneideri Rehder	Pyrus	Rosaceae
201	Pyrus xerophila T.T.Yu	Pyrus	Rosaceae
202	Rosa banksiae var. normalis Regel	Rosa	Rosaceae
203	Rosa sweginzowii Koehne	Rosa	Rosaceae
204	Rostrinucula dependens (Rehder) Kudô	Rostrinucula	Rosaceae
205	Sorbaria kirilowii (Regel & Tiling) Maxim.	Sorbaria	Rosaceae
206	Sorbus wilsoniana C.K.Schneid.	Sorbus	Rosaceae
207	Stranvaesia tomentosa T.T.Yu & T.C.Ku	Stranvaesia	Rosaceae
208	Rubia schumanniana E.Pritz.	Rubia	Rubiaceae
209	Exochorda racemosa subsp. serratifolia (S.Moore) F.Y.Gao & Maesen	Exochorda	Rutaceae
210	Phellodendron chinense C.K.Schneid.	Phellodendron	Rutaceae
211	Zanthoxylum dissitum Hemsl.	Zanthoxylum	Rutaceae
212	Zanthoxylum echinocarpum Hemsl.	Zanthoxylum	Rutaceae
213	Zanthoxylum micranthum Hemsl.	Zanthoxylum	Rutaceae
214	Zanthoxylum molle Rehder	Zanthoxylum	Rutaceae
215	Meliosma cuneifolia Franch.	Meliosma	Sabiaceae
216	Aesculus wangii Hu	Aesculus	Sapindaceae
217	Boniodendron minus (Hemsl.) T.C.Chen	Boniodendron	Sapindaceae
218	Dipteronia sinensis Oliv.	Dipteronia	Sapindaceae
219	Eurycorymbus cavaleriei (H.Lév.) Rehder & Hand.-Mazz.	Eurycorymbus	Sapindaceae
220	Handeliodendron bodinieri (H. Lév.) Rehder	Handeliodendron	Sapindaceae
221	Koelreuteria bipinnata Franch.	Koelreuteria	Sapindaceae
222	Koelreuteria bipinnata Franch. var. integrifoliola (Merr.) T. Chen	Koelreuteria	Sapindaceae
223	Sapindus delavayi (Franch.) Radlk.	Sapindus	Sapindaceae
224	Xantolis longispinosa (Merr.) H.S.Low	Xantolis	Sapotaceae
225	Illicium angustisepalum A.C. Sm.	Illicium	Schisandraceae
226	Kadsura longipedunculata Finet & Gagnep.	Kadsura	Schisandraceae
227	Schisandra sphenanthera Rehder & E.H.Wilson	Schisandra	Schisandraceae
228	Buddleja albiflora Hemsl.	Buddleja	Scrophulariaceae
229	Heterosmilax chinensis F.T.Wang	Heterosmilax	Smilacaceae
230	Smilax scobinicaulis C.H.Wright	Smilax	Smilacaceae
231	Stachyurus chinensis Franch.	Stachyurus	Stachyuraceae
232	Melliodendron xylocarpum Hand.-Mazz.	Melliodendron	Styracaceae
233	Sinojackia xylocarpa Hu	Sinojackia	Styracaceae
234	Styrax confusus Hemsl.	Styrax	Styracaceae
235	Styrax dasyanthus Perkins	Styrax	Styracaceae
236	Styrax faberi Perkins	Styrax	Styracaceae
237	Styrax huanus Rehder	Styrax	Styracaceae
238	Styrax limprichtii Lingelsh. & Borza	Styrax	Styracaceae
239	Styrax macrocarpus Cheng	Styrax	Styracaceae
240	Styrax roseus Dunn	Styrax	Styracaceae
241	Cephalotaxus sinensis (Rehder & E.H.Wilson) H.L.Li	Cephalotaxus	Taxaceae
242	Torreya grandis Fortune ex Lindl.	Torreya	Taxaceae
243	Torreya grandis var. fargesii (Franch.) Silba	Torreya	Taxaceae
244	Torreya grandis var. jiulongshanensis	Torreya	Taxaceae
245	Torreya grandis var. yunnanensis (W.C.Cheng & L.K.Fu) Silba	Torreya	Taxaceae
246	Torreya jackii Chun	Torreya	Taxaceae
247	Camellia assimiloides Sealy	Camellia	Theaceae
248	Camellia brevistyla (Hayata) Cohen-Stuart	Camellia	Theaceae
249	Camellia brevistyla var. microphylla (Merr.) T.L.Ming	Camellia	Theaceae
250	Camellia chekiangoleosa Hu	Camellia	Theaceae
251	Camellia cordifolia (Metcalf) Nakai	Camellia	Theaceae
252	Camellia costei H.Lév.	Camellia	Theaceae
253	Camellia crapnelliana Tutcher	Camellia	Theaceae
254	Camellia cuspidata (Kochs) Bean	Camellia	Theaceae
255	Camellia euryoides Lindl.	Camellia	Theaceae
256	Camellia grijsii Hance	Camellia	Theaceae
257	Camellia parvimuricata H.T.Chang	Camellia	Theaceae
258	Camellia pitardii var. alba H.T.Chang	Camellia	Theaceae
259	Camellia pitardii var. compressa (Hung T.Chang & X.K.Wen) T.L.Ming	Camellia	Theaceae
260	Camellia polyodonta F.C.How ex Hu	Camellia	Theaceae
261	Camellia reticulata Lindl.	Camellia	Theaceae
262	Camellia rosthorniana Hand.-Mazz.	Camellia	Theaceae
263	Camellia salicifolia Champ. ex Benth.	Camellia	Theaceae
264	Camellia saluenensis Stapf ex Bean	Camellia	Theaceae
265	Camellia semiserrata C.W.Chi	Camellia	Theaceae
266	Camellia transarisanensis (Hayata) Cohen-Stuart	Camellia	Theaceae
267	Camellia tuberculata S.S.Chien	Camellia	Theaceae
268	Camellia yunnanensis (Pit. ex Diels) Cohen-Stuart	Camellia	Theaceae
269	Aquilaria sinensis (Lour.) Spreng.	Aquilaria	Thymelaeaceae
270	Daphne tangutica Maxim.	Daphne	Thymelaeaceae
271	Ulmus changii W.C. Cheng	Ulmus	Ulmaceae
272	Ulmus glaucescens Franch.	Ulmus	Ulmaceae
273	Ulmus szechuanica W.P. Fang	Ulmus	Ulmaceae
274	Zelkova schneideriana Hand.-Mazz.	Zelkova	Ulmaceae
275	Boehmeria dolichostachya var. mollis (W.T.Wang) W.T.Wang & C.J.Chen	Boehmeria	Urticaceae
276	Ampelopsis delavayana Planch. ex Franch.	Ampelopsis	Vitaceae
277	Vitis davidii (Rom.Caill.) Foëx	Vitis	Vitaceae
