# Supplementary material for: Investigation of Plant Species with Identified Seed Oil Fatty Acids in Chinese Literature and Analysis of Five Unsurveyed Chinese Endemic Species
Source: Front Plant Sci. 2017 Feb 22;8:224. doi: 10.3389/fpls.2017.00224 (PMC5320941; doi:10.3389/fpls.2017.00224)
Supplement: Supplementary file 3 [file Table3.xlsx]

## Sheet: S3 
Table S3. Survey of plant fatty acids recorded in Chinese literature
Notes: Names of fatty acid with hyperlinks could be queried in PhyloFAdb (https://phylofadb.bch.msu.edu/) and SOFA (http://sofa.mri.bund.de/) databases. Names of fatty acids reported in Chinese books, but not in Chinese journals are indicated by italics. Some names, such as 10-Eicosenoic acid and 11,14-Octadecadienoic acid, could be retrieved in the SOFA or PhyloFAdb databases, but their names la…
No.	Systematic name		No.	Systematic name		No.	Systematic name
1	Butanoic acid		81	Hexadecanoic acid, 2-hydroxy-		161	Oxiraneoctanoic acid, 3-octyl-, (2R,3S)-
2	Pentanoic acid		82	Octadecatetraenoic acid		162	Oxiraneoctanoic acid, 3-octyl-, cis-
3	Pentanoic acid, 4-oxo-		83	11-Octadecen-9-ynoic acid, (11E)-		163	Oxiraneoctanoic acid, 3-octyl-, trans-
4	Hexanoic acid		84	5,9,12-Octadecatrienoic acid		164	Nonadecanoic acid
5	3-Heptenoic acid		85	5,9,12-Octadecatrienoic acid, (5Z,9Z,12Z)-		165	Octadecanoic acid, 11-methyl-
6	Heptanoic acid		86	6,12,15-Octadecatrienoic acid		166	Octadecanoic acid, 16-methyl-
7	Octadienoic acid		87	6,9,11-Octadecatrienoic acid		167	Octadecanoic acid, 17-methyl-
8	3-Octenoic acid		88	6,9,12-Octadecatrienoic acid, (6Z,9Z,12Z)-		168	Eicosahexaenoic acid
9	Octenoic acid		89	6-Tridecenoic acid, 13-(2-cyclopenten-1-yl)-, (6Z)-		169	Octadecanoic acid, 4-hydroxy-
10	Octanoic acid		90	8,10,12-Octadecatrienoic acid, (8E,10E,12E)-		170	Octadecanoic acid, 6-hydroxy-
11	Hexanedioic acid		91	8,10,12-Octadecatrienoic acid		171	5,8,11,14,17-Eicosapentaenoic acid, (5Z,8Z,11Z,14Z,17Z)-
12	Heptanedioic acid		92	9,11,13-Octadecatrienoic acid, (9E,11E,13E)-		172	5,​8,​11,​14-​Eicosatetraenoic acid, (5Z,​8Z,​11Z,​14Z)​-
13	Octanoic acid, 6-oxo-		93	9,11,13-Octadecatrienoic acid, (9E,11E,13Z)-		173	5,11,14,17-Eicosatetraenoic acid, (5Z,11Z,14Z,17Z)-
14	Octanoic acid, 8-oxo-		94	9,11,13-Octadecatrienoic acid, (9Z,11E,13E)-		174	11,14,17-Eicosatrienoic acid
15	Nonanoic acid		95	9,11,13-Octadecatrienoic acid, (9Z,11Z,13E)-		175	5,​11,​14-​Eicosatrienoic acid, (5Z,11​Z,​14Z)​-
16	2,4-Decadienoic acid		96	9,12,15-Octadecatrienoic acid, (9Z,12Z,15Z)-		176	5,11,14-Eicosatrienoic acid
17	Decadienoic acid		97	9,12,16-Octadecatrienoic acid		177	7,10,13-Eicosatrienoic acid
18	Decenoic acid		98	9,13,16-Octadecatrienoic acid		178	8,11,14-Eicosatrienoic acid
19	Nonanoic acid, 9-oxo-		99	9-Octadecen-12-ynoic acid, (9Z)-		179	Icosatrienoic acid
20	Decanoic acid		100	Octadecatrienoic acid		180	Octadecanoic acid, 9,10-methylene-
21	Octanedioic acid		101	11-Octadecynoic acid		181	10,13-Eicosadienoic acid
22	Nonanoic acid, 7-methyl-		102	8-Octadecynoic acid,		182	11,13-Eicosadienoic acid
23	Decanoic acid, 10-oxo-		103	10,12-Octadecadienoic acid, (10E,12Z)-		183	11,14-Eicosadienoic acid, (11Z,14Z)-
24	Decanoic acid, 9-oxo-		104	10,12-Octadecadienoic acid, (10Z,12E)-		184	13,16-Eicosadienoic acid
25	Decanoic acid, 8-​methyl-		105	10,13-Octadecadienoic acid		185	2-Cyclopentene-1-pentadecanoic acid, (+)-
26	Undecanoic acid		106	10,15-Octadecadienoic acid		186	6,11-Eicosadienoic acid
27	Nonanedioic acid		107	11,13-Octadecadienoic acid		187	7,13-Eicosadienoic acid
28	Dodecadienoic acid		108	11,14-Octadecadienoic acid		188	8,11-Eicosadienoic acid
29	2-Cyclopentene-1-heptanoic acid		109	12,15-Octadecadienoic acid		189	9,12-Eicosadienoic acid
30	Dodecenoic acid		110	13,16-Octadecadienoic acid		190	Icosadienoic acid
31	4-Dodecenoic acid		111	14,17-Octadecadienoic acid		191	10-Nonadecenoic acid, 14-keto-
32	Cyclopropanenonanoic acid		112	2-Cyclopentene-1-tridecanoic acid, (1S)-		192	10-Eicosenoic acid
33	Undecanoic acid, 10-methyl-		113	5,9-Octadecadienoic acid		193	11-Eicosenoic acid, (11Z)-
34	Dodecanoic acid		114	6,11-Octadecadienoic acid		194	13-Eicosenoic acid
35	Decanedioic acid		115	6,9-Octadecadienoic acid		195	5-Eicosenoic acid
36	Octanedioic acid, 2-hydroxy-, 7-methyl-		116	7,10-Octadecadienoic acid		196	7-Eicosenoic acid
37	Octanoic acid, 6,6-dimethoxy-		117	8,11-Octadecadienoic acid		197	8-Eicosenoic acid
38	Tridecanoic acid		118	9,​11-​Octadecadienoic acid, (9E,​11E)​-		198	9-Eicosenoic acid
39	Undecanedioic acid		119	9,​17-​Octadecadienoic acid		199	Icosenoic acid
40	Nonanoic acid, 9,9-dimethoxy-		120	9,11-Octadecadienoic acid		200	Eicosanoic acid
41	Tetradectrienoic acid		121	9,12-Octadecadienoic acid, (9E,12E)-		201	Nonadecanoic acid, 11-methyl-
42	Tetradecadienoic acid		122	9,12-Octadecadienoic acid, (9Z,12Z)-		202	Nonadecanoic acid, 18-methyl-
43	2-Cyclopentene-1-nonanoic acid		123	9,13-Octadecadienoic acid		203	Octadecanoic acid, 9,10-dihydroxy-
44	Tetradecenoic acid		124	9,15-Octadecadienoic acid		204	Heneicosatetraenoic acid
45	8-Tetradecenic acid		125	9-Octadecynoic acid		205	Heneicosenoic acid
46	9-Tetradecenoic acid, (9Z)-		126	Octadecadienoic acid		206	Eicosanoic acid, 18-methyl-
47	Tetradecanoic acid		127	10-Octadecenoic acid		207	Heneicosanoic acid
48	Tridecanoic acid, 12-methyl-		128	11-Octadecenoic acid, (11Z)-		208	4,7,10,13,16,19-Docosahexaenoic acid, (4Z,7Z,10Z,13Z,16Z,19Z)-
49	10-Pentadecenoic acid		129	11-Octadecenoic acid		209	7,10,13,16,19-Docosapentaenoic acid, (4Z,10Z,13Z,16Z,19Z)-
50	9-Pentadecenoic acid		130	12-Octadecenoic acid		210	Z,Z,Z,Z-7,10,13,16-Docosatetraenoic acid
51	Pentadecanoic acid		131	13-Octadecenoic acid		211	Docosatrienoic acid
52	Tetradecanoic acid, 12-methyl-		132	15-Octadecenoic acid		212	9,12-Docosadienoic acid
53	Tetradecanoic acid, 13-methyl-		133	16-Octadecenoic acid		213	Docosadienoic acid
54	Tridecanedioic acid		134	4-Octadecenoic acid		214	Docosenoic acid
55	Hexadecatrienoic acid		135	5-Octadecenoic acid		215	11-Docosenoic acid, (11Z)-
56	7,10,13-Hexadecatrienoic acid, (7Z,10Z,13Z)-		136	6-Octadecenoic acid		216	13-Docosenoic acid, (13E)-
57	Hexadecadienoic acid		137	6-Octadecenoic acid, (6Z)-		217	13-Docosenoic acid, (13Z)-
58	2-Cyclopentene-1-undecanoic acid, (1R)-		138	7-Octadecenoic acid		218	Heneicosanoic acid, 20-methyl-
59	7,10-Hexadecadienoic acid		139	8-Octadecenoic acid		219	Docosanoic acid
60	9,12-Hexadecadienoic acid		140	9-Octadecenoic acid, (9E)-		220	Nonadecandioic acid
61	11-Hexadecenoic acid		141	9-Octadecenoic acid, (9Z)-		221	Octadecanoic acid, 8,10-dimethoxy-
62	7-Hexadecenoic acid		142	11-​Octadecenoic acid, (11E)​-		222	Eicosanoic acid, 11,12-dihydroxy-
63	9-Hexadecenoic acid, (9Z)-		143	Cyclopentanetridecanoic acid		223	Eicosanoic acid, 13,14-dihydroxy-
64	Hexadecenoic acid		144	Heptadecanoic acid 14-methyl-		224	9-Tricosenoic acid, (9Z)-
65	Hexadecanoic acid		145	Heptadecanoic acid, 15-methyl-		225	Cyclopropanedodecanoic acid, 2-octyl-
66	Pentadecanoic acid, 14-methyl-		146	Heptadecanoic acid, 10-methyl-		226	Tricosanoic acid
67	Pentadecanoic acid, 9-hydroxy-		147	Heptadecanoic acid, 16-methyl-		227	Tetracosadienoic acid
68	10-heptadecen-8-ynoic acid, (10E)-		148	Octadecanoic acid		228	13-Tetracosenoic acid
69	9,12-Heptadecadienoic acid		149	9,11,13-Octadecatrienoic acid, 18-hydroxy-, (9Z,11E,13E)-		229	15-Tetracosenoic acid, (15Z)-
70	Heptadecadienoic acid		150	1-Cyclopropene-1-octanoic acid, 2-octyl-		230	Tetracosenoic acid
71	10-Heptadecenoic acid		151	Nonadecadienoic acid		231	Tetracosanoic acid
72	11-Heptadecenoic acid		152	10-Nonadecenoic acid		232	Pentacosanoic acid
73	Heptadecenoic acid		153	9,11-​Octadecadienoic acid, 13-​hydroxy-​		233	Hexacosenoic acid
74	11-Hexadecenoic acid, 15-methyl-		154	Octadecadienoic acid, 13-hydroxy-		234	17-Hexacosenoic acid, (17Z)-
75	Cyclopropaneoctanoic acid, 2-hexyl-		155	11-Nonadecenoic acid		235	Hexacosanoic acid
76	Hexadecanoic acid, 7,8-methylene-		156	9-Nonadecenoic acid		236	Tetracosanoic acid, 15,16-dihydroxy-
77	Hexadecanoic acid, 9,10-methylene-		157	Cyclopropaneoctanoic acid, 2-octyl-, (1R,2S)-rel-		237	Heptacosanoic acid
78	Heptadecanoic acid		158	9-Octadecenoic acid, 12-hydroxy-, (9Z,12R)-		238	Octacosanoic acid
79	Hexadecanoic acid, 14-methyl-		159	Epoxystearic acid		239	Triacontanoic acid
80	Hexadecanoic acid, 15-methyl-		160	Oxiraneoctanoic acid, 3-octyl-		240	Hentriacontanoic acid
