# Supplementary material for: Investigation of Plant Species with Identified Seed Oil Fatty Acids in Chinese Literature and Analysis of Five Unsurveyed Chinese Endemic Species
Source: Front Plant Sci. 2017 Feb 22;8:224. doi: 10.3389/fpls.2017.00224 (PMC5320941; doi:10.3389/fpls.2017.00224)
Supplement: Supplementary file 4 [file Table4.XLSX]

## Sheet: S4
Table S4. "Alternative" fatty acids recorded in Chinese journals
Note:"Alternative fatty acids" are likely derived from pathways other than triacylglyceriol biosynsthesis and these are not widely accepted as fatty acids. Some might also represent contaminants in the analysis.
No.	Systematic name
1	3,3-Dimethylacrylic acid (Senecioic acid)
2	(E)-2-Methylbut-2-enoic acid (Tiglic acid)
3	Butyric acid, 2-methyl-
4	Benzoic acid
5	4-Hydroxybenzoic acid
6	2-Methylamino-benzoic acid
7	Benzoic acid, 2-hydroxy-, 6-methyl-
8	2-Propenoic acid,3-(4-hydroxyphenyl)-, (2E)-
9	2-Propenoic acid, 3-(3-hydroxyphenyl)-, (2E)-
10	Benzene-1,2-dicarboxylic acid
11	Benzene-1,4-dicarboxylic acid
12	Benzoic acid, 4-hydroxy-3-methoxy-
13	Methyl 3-methylidene-2,3a,4,5,6,6a-hexahydro-1H-pentalene-1-carboxylate
14	(E)-3-(4-hydroxy-3-methoxy-phenyl)prop-2-enoic acid
15	2,4-Hexadienedioic acid, 3,4-diethyl-
16	Benzenepropanoic acid, 3,5-bis(1,1-dimethylethyl)-4-hydroxy-
17	3α,7α,12α-trihydroxy-5β-cholan-24-oic acid
