# Supplementary material for: Investigation of Plant Species with Identified Seed Oil Fatty Acids in Chinese Literature and Analysis of Five Unsurveyed Chinese Endemic Species
Source: Front Plant Sci. 2017 Feb 22;8:224. doi: 10.3389/fpls.2017.00224 (PMC5320941; doi:10.3389/fpls.2017.00224)
Supplement: Supplementary file 5 [file Table5.XLSX]

## Sheet: S5
Table S5. Report frequencies of fatty acids in Chinese journals
Notes: * Seed Oil Fatty Acid database at the Max Rubner-Institute (http://sofa.mri.bund.de) ** PhyloFA database (https://phylofadb.bch.msu.edu)
Report frequency	Number of related fatty acids	Number of Column B fatty acids retrieved in SOFA* and PhyloFAdb**
1	65	6
2	34	11
3	13	3
4	8	3
5	5	1
6	6	3
7	6	3
8	5	2
9	6	3
10 to 20	29	16
21 to 100	27	17
> 100	21	21
Total	226	89
