# Supplementary material for: Investigation of Plant Species with Identified Seed Oil Fatty Acids in Chinese Literature and Analysis of Five Unsurveyed Chinese Endemic Species
Source: Front Plant Sci. 2017 Feb 22;8:224. doi: 10.3389/fpls.2017.00224 (PMC5320941; doi:10.3389/fpls.2017.00224)
Supplement: Supplementary file 7 [file Table7.xlsx]

## Sheet: S7
Table S7. Fatty acids of Poliothyrsis sinensis Oliv. seed oil preliminarily identified by GC-MS
Notes: Methyl esters of fatty acids were preliminarily identified by GC-MS.
Peak number	Retention Time	Fatty Acid	Molecular Formula
1	10.946	Hexadecanoic acid	C16H32O2
2	14.557	9,12-Octadecadienoic acid, (9Z,12Z)-	C18H32O2
3	14.658	9-Octadecenoic acid, (9E)-	C18H34O2
4	14.768	9-Octadecenoic acid, (9Z)-	C18H34O2
5	15.191	Octadecanoic acid	C18H36O2
6	18.789	9-Octadecenoic acid, 12-hydroxy-, (9Z,12R)-	C18H34O3
